# Supplementary material for: Transcriptome-wide association study of treatment-resistant depression and depression subtypes for drug repurposing
Source: Neuropsychopharmacology. 2021 Jun 22;46(10):1821–9. doi: 10.1038/s41386-021-01059-6 (PMC8357803; doi:10.1038/s41386-021-01059-6)
Supplement: Supplementary file 2 — Supplementary Table 2. [file 41386_2021_1059_MOESM2_ESM.xlsx]

## Sheet: anxious MDD
Supplementary Table 2: TWAS results with p<5e-5 for anxious major depressive disorder (MDD) vs healthy controls. Gene starting and ending position are reported according to GRCh37
Gene	CHR	starting position	ending position	PANEL	TWAS Z	TWAS P	COLOC.PP0	COLOC.PP1	COLOC.PP2	COLOC.PP3	COLOC.PP4	Focus TWAS Z	Focus PIP	In credibility set	Significant in MDD TWAS PMID 33279206
TMEM106B	7	12250847	12276890	CMC DLPFC Splicing	-4.85	1.23e-06	0	0.006	0	0.022	0.972	-4.71	0.37	1	no
TMEM106B	7	12250867	12282993	GTEx Adrenal Gland	4.79	1.65e-06	0.001	0.004	0.004	0.013	0.978	4.6	0.227	1	yes
GNAZ	22	23412540	23467224	GTEx Hippocampus	4.73	2.22e-06	0.031	0.014	0.03	0.013	0.912	NA	NA	NA	no
TMEM106B	7	12250867	12276886	YFS Blood	4.67	3.02e-06	0	0.003	0	0.011	0.986	4.57	0.192	1	yes
TMEM106B	7	12250867	12282993	PsychENCODE	-4.63	3.58e-06	0	0.003	0	0.062	0.934	-4.45	0.115	1	yes
HCP5	6	31368479	31445283	GTEx Thyroid	4.58	4.55e-06	NA	NA	NA	NA	NA	3.86	0.0546	1	yes
FARP1	13	98794816	99102027	GTEx Cerebellum	4.56	5e-06	NA	NA	NA	NA	NA	4.39	0.555	1	no
FANCL	2	58386377	58468515	CMC DLPFC Splicing	4.53	5.82e-06	NA	NA	NA	NA	NA	4.36	0.549	1	yes
ZSCAN9	6	28192664	28201260	GTEx Pituitary	-4.5	6.86e-06	NA	NA	NA	NA	NA	NA	NA	NA	yes
FAR2	12	29301935	29488549	CMC DLPFC	-4.42	9.91e-06	NA	NA	NA	NA	NA	NA	NA	NA	no
RP11-745O10.2	12	66524531	66528229	PsychENCODE	4.38	1.17e-05	NA	NA	NA	NA	NA	NA	NA	NA	no
TCTEX1D1	1	67218143	67244470	GTEx Cortex	-4.38	1.2e-05	NA	NA	NA	NA	NA	NA	NA	NA	no
VARS2	6	30881982	30894236	GTEx Whole Blood	4.37	1.26e-05	NA	NA	NA	NA	NA	NA	NA	NA	yes
PSEN2	1	227058272	227083804	CMC DLPFC Splicing	-4.36	1.31e-05	NA	NA	NA	NA	NA	NA	NA	NA	no
RP11-806K15.1	4	176711458	176733340	GTEx Cortex	-4.34	1.42e-05	NA	NA	NA	NA	NA	-4.11	0.378	0	no
RP11-745O10.2	12	66524549	66528229	GTEx Putamen	4.34	1.42e-05	NA	NA	NA	NA	NA	NA	NA	NA	no
RP11-745O10.2	12	66524549	66528229	GTEx Pituitary	4.33	1.52e-05	NA	NA	NA	NA	NA	NA	NA	NA	no
GNAZ	22	23412540	23467224	GTEx Amygdala	4.31	1.61e-05	NA	NA	NA	NA	NA	NA	NA	NA	no
RP11-745O10.2	12	66524549	66528229	GTEx Whole Blood	4.28	1.89e-05	NA	NA	NA	NA	NA	NA	NA	NA	no
GNAZ	22	23412540	23467224	GTEx Putamen	4.27	1.98e-05	NA	NA	NA	NA	NA	NA	NA	NA	no
RP11-745O10.2	12	66524549	66528229	GTEx Substantia nigra	4.25	2.15e-05	NA	NA	NA	NA	NA	NA	NA	NA	no
RP11-745O10.2	12	66524549	66528229	GTEx Frontal Cortex	4.25	2.16e-05	NA	NA	NA	NA	NA	NA	NA	NA	no
RP11-745O10.2	12	66524549	66528229	GTEx Nucleus accumbens	4.23	2.3e-05	NA	NA	NA	NA	NA	NA	NA	NA	no
RP11-745O10.2	12	66524549	66528229	GTEx Cerebellar Hemisphere	4.23	2.34e-05	NA	NA	NA	NA	NA	NA	NA	NA	no
RP11-745O10.2	12	66524549	66528229	GTEx Hypothalamus	4.22	2.49e-05	NA	NA	NA	NA	NA	NA	NA	NA	no
GNAZ	22	23412540	23467224	GTEx Substantia nigra	4.22	2.49e-05	NA	NA	NA	NA	NA	NA	NA	NA	no
IGLON5	19	51815102	51833608	PsychENCODE	4.2	2.67e-05	NA	NA	NA	NA	NA	NA	NA	NA	no
GNAZ	22	23412540	23467224	GTEx Frontal Cortex	4.2	2.71e-05	NA	NA	NA	NA	NA	NA	NA	NA	no
RP11-195E2.4	5	70328995	70330227	GTEx Substantia nigra	4.18	2.86e-05	NA	NA	NA	NA	NA	NA	NA	NA	no
LLPH	12	66516848	66563807	CMC DLPFC Splicing	4.18	2.91e-05	NA	NA	NA	NA	NA	NA	NA	NA	no
RP11-745O10.2	12	66524549	66528229	GTEx Adrenal Gland	4.18	2.95e-05	NA	NA	NA	NA	NA	NA	NA	NA	no
ZNF98	19	22573821	22715287	GTEx Caudate	4.17	3.01e-05	NA	NA	NA	NA	NA	NA	NA	NA	no
ZKSCAN8	6	28109688	28127250	GTEx Frontal Cortex	4.17	3.09e-05	NA	NA	NA	NA	NA	NA	NA	NA	no
SMPD3	16	68392457	68482591	GTEx Thyroid	4.17	3.11e-05	NA	NA	NA	NA	NA	NA	NA	NA	no
RP11-745O10.2	12	66524549	66528229	GTEx Caudate	4.16	3.22e-05	NA	NA	NA	NA	NA	NA	NA	NA	no
LAT2	7	73613982	73644161	PsychENCODE	-4.16	3.23e-05	NA	NA	NA	NA	NA	NA	NA	NA	no
TMBIM4	12	66529626	66563852	GTEx Cerebellar Hemisphere	4.15	3.32e-05	NA	NA	NA	NA	NA	NA	NA	NA	no
RP5-874C20.3	6	28234788	28245974	GTEx Whole Blood	4.14	3.48e-05	NA	NA	NA	NA	NA	NA	NA	NA	yes
CPEB4	5	173315283	173388979	GTEx Frontal Cortex	-4.13	3.68e-05	NA	NA	NA	NA	NA	NA	NA	NA	no
RHOBTB1	10	62629196	62761198	GTEx Whole Blood	-4.13	3.69e-05	NA	NA	NA	NA	NA	NA	NA	NA	no
RP11-745O10.2	12	66524549	66528229	GTEx Hippocampus	4.12	3.86e-05	NA	NA	NA	NA	NA	NA	NA	NA	no
FLOT1	6	30695485	30710682	CMC DLPFC Splicing	-4.11	3.88e-05	NA	NA	NA	NA	NA	NA	NA	NA	yes
LRRC37A2	17	44588877	44630815	GTEx ACC	4.1	4.12e-05	NA	NA	NA	NA	NA	NA	NA	NA	no
RP11-745O10.2	12	66524549	66528229	GTEx Cerebellum	4.1	4.19e-05	NA	NA	NA	NA	NA	NA	NA	NA	no
GNAZ	22	23412540	23467224	GTEx Caudate	4.09	4.24e-05	NA	NA	NA	NA	NA	NA	NA	NA	no
NTNG1	1	107682628	108024475	CMC DLPFC Splicing	4.09	4.29e-05	NA	NA	NA	NA	NA	NA	NA	NA	no
GNAZ	22	23412668	23467221	CMC DLPFC	4.08	4.56e-05	NA	NA	NA	NA	NA	NA	NA	NA	no
SLC28A3	9	86890372	86955672	GTEx Pituitary	4.08	4.57e-05	NA	NA	NA	NA	NA	NA	NA	NA	no
RP11-745O10.2	12	66524549	66528229	GTEx Thyroid	4.07	4.68e-05	NA	NA	NA	NA	NA	NA	NA	NA	no
RP11-745O10.2	12	66524549	66528229	GTEx Cortex	4.07	4.74e-05	NA	NA	NA	NA	NA	NA	NA	NA	no
RP11-195E2.1	5	70370052	70389020	PsychENCODE	4.06	4.86e-05	NA	NA	NA	NA	NA	NA	NA	NA	no
FLOT1	6	30695485	30710682	CMC DLPFC Splicing	-4.06	4.96e-05	NA	NA	NA	NA	NA	NA	NA	NA	yes

## Sheet: MDD with weight gain
Supplementary Table 2: TWAS results with p<5e-5 for major depressive disorder (MDD) with weight gain vs healthy controls. Gene starting and ending position are reported according to GRCh37
Gene	CHR	starting position	ending position	PANEL	TWAS Z	TWAS P	COLOC.PP0	COLOC.PP1	COLOC.PP2	COLOC.PP3	COLOC.PP4	Focus TWAS Z	Focus PIP	In credibility set	Significant in MDD TWAS PMID 33279206
ATP2A1	16	28889726	28915830	PsychENCODE	4.83	1.34e-06	0	0.041	0	0.084	0.875	4.42	0.0319	1	no
NUPR1	16	28548606	28550495	GTEx Pituitary	-4.8	1.61e-06	0.172	0.041	0.151	0.035	0.601	-4.72	0.12	1	no
RP11-1348G14.4	16	28814097	28829149	GTEx ACC	-4.78	1.73e-06	0.133	0.028	0.117	0.023	0.699	-4.29	0.0189	1	no
NPIPB7	16	28467693	28481868	GTEx Hypothalamus	-4.57	4.9e-06	NA	NA	NA	NA	NA	-4.56	0.0599	1	no
NSFL1C	20	1422807	1448417	GTEx Nucleus accumbens	4.54	5.55e-06	NA	NA	NA	NA	NA	NA	NA	NA	no
TUFM	16	28853732	28857729	GTEx Nucleus accumbens	4.42	1.01e-05	NA	NA	NA	NA	NA	4.32	0.0208	1	no
RP11-22P6.2	16	28873487	28873851	GTEx Cerebellum	-4.37	1.24e-05	NA	NA	NA	NA	NA	-4.25	0.0158	1	no
NPIPB9	16	28763108	28784128	GTEx Cerebellar Hemisphere	-4.36	1.28e-05	NA	NA	NA	NA	NA	-4.16	0.0111	1	no
TUFM	16	28853732	28857729	GTEx Caudate	4.36	1.33e-05	NA	NA	NA	NA	NA	4.32	0.0208	1	no
NPIPB7	16	28467693	28481868	GTEx Substantia nigra	-4.36	1.33e-05	NA	NA	NA	NA	NA	-4.36	0.025	1	no
RP11-1348G14.4	16	28814097	28829149	GTEx Cerebellar Hemisphere	-4.34	1.43e-05	NA	NA	NA	NA	NA	-4.15	0.0107	1	no
SYCE1L	16	77240338	77246902	GTEx Whole Blood	-4.34	1.43e-05	NA	NA	NA	NA	NA	NA	NA	NA	no
ATXN2L	16	28834369	28848558	GTEx Whole Blood	-4.32	1.53e-05	NA	NA	NA	NA	NA	-4.22	0.014	1	no
CCDC101	16	28565247	28603111	GTEx Cerebellum	4.3	1.71e-05	NA	NA	NA	NA	NA	4.35	0.0244	1	no
SULT1A1	16	28616907	28634907	CMC DLPFC Splicing	4.3	1.72e-05	NA	NA	NA	NA	NA	4.26	0.0163	1	no
TUFM	16	28853732	28857729	GTEx Cortex	4.3	1.73e-05	NA	NA	NA	NA	NA	4.24	0.0154	1	no
NPIPB9	16	28763108	28784128	GTEx Cortex	-4.29	1.8e-05	NA	NA	NA	NA	NA	-4.15	0.0114	1	no
RP11-1348G14.6	16	28761280	28761916	GTEx Hippocampus	4.28	1.84e-05	NA	NA	NA	NA	NA	4.38	0.0275	1	no
SULT1A2	16	28603264	28608430	GTEx Adrenal Gland	4.28	1.88e-05	NA	NA	NA	NA	NA	4.24	0.0154	1	no
SH2B1	16	28857921	28885526	GTEx Whole Blood	-4.27	1.95e-05	NA	NA	NA	NA	NA	-4.16	0.0114	1	no
NPIPB9	16	28763108	28784128	GTEx Pituitary	-4.27	1.97e-05	NA	NA	NA	NA	NA	-4.15	0.0107	1	no
PYROXD2	10	100143322	100174941	GTEx Caudate	-4.26	2.02e-05	NA	NA	NA	NA	NA	NA	NA	NA	no
SH2B1	16	28858009	28885534	CMC DLPFC	4.26	2.09e-05	NA	NA	NA	NA	NA	4.06	0.00748	1	no
ZSWIM7	17	15879874	15903006	CMC DLPFC Splicing	4.25	2.09e-05	NA	NA	NA	NA	NA	NA	NA	NA	no
TUFM	16	28853732	28857729	GTEx Amygdala	4.25	2.14e-05	NA	NA	NA	NA	NA	4.14	0.0102	1	no
NPIPB9	16	28763108	28784128	GTEx Frontal Cortex	-4.24	2.25e-05	NA	NA	NA	NA	NA	-4.59	0.0672	1	no
EIF3C	16	28699879	28747051	GTEx Adrenal Gland	4.23	2.35e-05	NA	NA	NA	NA	NA	4.12	0.00949	1	no
TUFM	16	28853732	28857729	GTEx Putamen	4.23	2.35e-05	NA	NA	NA	NA	NA	4.13	0.00989	1	no
RP11-1348G14.6	16	28761280	28761916	GTEx Pituitary	4.21	2.56e-05	NA	NA	NA	NA	NA	4.03	0.00686	1	no
ZSWIM7	17	15879874	15903031	YFS Blood	4.21	2.57e-05	NA	NA	NA	NA	NA	NA	NA	NA	no
EIF3C	16	28699879	28747051	GTEx Nucleus accumbens	4.2	2.67e-05	NA	NA	NA	NA	NA	4.21	0.0141	1	no
ADORA2B	17	15848231	15879060	GTEx Cerebellar Hemisphere	-4.19	2.73e-05	NA	NA	NA	NA	NA	NA	NA	NA	no
ZSWIM7	17	15879874	15897144	GTEx Cortex	-4.19	2.73e-05	NA	NA	NA	NA	NA	NA	NA	NA	no
ZSWIM7	17	15879874	15897144	GTEx Hypothalamus	-4.19	2.74e-05	NA	NA	NA	NA	NA	NA	NA	NA	no
ZSWIM7	17	15879874	15897144	GTEx Nucleus accumbens	-4.19	2.74e-05	NA	NA	NA	NA	NA	NA	NA	NA	no
ZSWIM7	17	15879874	15897144	GTEx Putamen	-4.19	2.74e-05	NA	NA	NA	NA	NA	NA	NA	NA	no
ZSWIM7	17	15879874	15897144	GTEx Substantia nigra	-4.19	2.74e-05	NA	NA	NA	NA	NA	NA	NA	NA	no
ADORA2B	17	15848230	15879210	NTR Blood	-4.19	2.74e-05	NA	NA	NA	NA	NA	NA	NA	NA	no
ADORA2B	17	15848231	15879060	GTEx Pituitary	-4.19	2.74e-05	NA	NA	NA	NA	NA	NA	NA	NA	no
ZSWIM7	17	15879874	15903006	CMC DLPFC	-4.19	2.81e-05	NA	NA	NA	NA	NA	NA	NA	NA	no
TNRC6C-AS1	17	76103479	76107880	PsychENCODE	-4.18	2.95e-05	NA	NA	NA	NA	NA	NA	NA	NA	no
SULT1A2	16	28603264	28608430	GTEx Whole Blood	4.18	2.96e-05	NA	NA	NA	NA	NA	4.15	0.0109	1	no
ADORA2B	17	15848231	15879060	GTEx Thyroid	-4.17	3.02e-05	NA	NA	NA	NA	NA	NA	NA	NA	no
RP11-22P6.2	16	28873487	28873851	GTEx Cerebellar Hemisphere	-4.16	3.16e-05	NA	NA	NA	NA	NA	-4.01	0.00645	1	no
ZSWIM7	17	15879874	15897144	GTEx Frontal Cortex	-4.15	3.31e-05	NA	NA	NA	NA	NA	NA	NA	NA	no
EIF3C	16	28699879	28747051	GTEx Whole Blood	4.15	3.31e-05	NA	NA	NA	NA	NA	4.11	0.00983	1	no
C22orf31	22	29454660	29457832	PsychENCODE	4.15	3.32e-05	NA	NA	NA	NA	NA	NA	NA	NA	no
NFATC2IP	16	28962127	28977767	CMC DLPFC Splicing	4.14	3.41e-05	NA	NA	NA	NA	NA	3.99	0.006	1	no
NPIPB7	16	28467693	28481868	PsychENCODE	-4.14	3.54e-05	NA	NA	NA	NA	NA	-4.08	0.00864	1	no
CLHC1	2	55401927	55459490	GTEx Amygdala	4.13	3.63e-05	NA	NA	NA	NA	NA	NA	NA	NA	no
TTC19	17	15902694	15948329	GTEx Hypothalamus	4.13	3.63e-05	NA	NA	NA	NA	NA	NA	NA	NA	no
NUPR1	16	28548661	28550495	CMC DLPFC Splicing	-4.13	3.67e-05	NA	NA	NA	NA	NA	-4.08	0.00824	1	no
SH2B1	16	28857921	28885526	GTEx Cerebellum	-4.12	3.78e-05	NA	NA	NA	NA	NA	-3.99	0.00587	1	no
RP11-1348G14.4	16	28814097	28829149	GTEx Adrenal Gland	-4.12	3.84e-05	NA	NA	NA	NA	NA	-4	0.00608	1	no
RP11-1348G14.6	16	28761280	28761916	GTEx ACC	4.11	3.97e-05	NA	NA	NA	NA	NA	3.93	0.0049	1	no
AP001816.1	4	102268937	102270040	GTEx Adrenal Gland	-4.1	4.17e-05	NA	NA	NA	NA	NA	NA	NA	NA	no
RABGAP1	9	125703287	125867145	NTR Blood	-4.1	4.2e-05	NA	NA	NA	NA	NA	NA	NA	NA	no
NPIPB9	16	28763108	28784128	GTEx Caudate	-4.1	4.21e-05	NA	NA	NA	NA	NA	-4.26	0.0168	1	no
ADORA2B	17	15848231	15879060	GTEx Cerebellum	-4.09	4.23e-05	NA	NA	NA	NA	NA	NA	NA	NA	no
TUFM	16	28853732	28857729	GTEx Thyroid	4.09	4.31e-05	NA	NA	NA	NA	NA	3.99	0.00589	1	no
C22orf31	22	29454660	29457832	GTEx Putamen	4.09	4.35e-05	NA	NA	NA	NA	NA	NA	NA	NA	no
EIF3C	16	28699879	28747051	GTEx Cortex	4.08	4.53e-05	NA	NA	NA	NA	NA	4.12	0.0095	1	no
NFATC2IP	16	28962128	28978418	GTEx Pituitary	4.08	4.53e-05	NA	NA	NA	NA	NA	4.21	0.0133	1	no
NCOR1	17	15932471	16121499	YFS Blood	-4.08	4.54e-05	NA	NA	NA	NA	NA	NA	NA	NA	no
TTC19	17	15902694	15948329	GTEx Hippocampus	4.08	4.6e-05	NA	NA	NA	NA	NA	NA	NA	NA	no
NPIPB7	16	28467693	28481868	GTEx Amygdala	-4.07	4.74e-05	NA	NA	NA	NA	NA	-4.05	0.00748	1	no
TUFM	16	28853732	28857729	YFS Blood	4.07	4.76e-05	NA	NA	NA	NA	NA	3.89	0.00412	1	no

## Sheet: TRD
Supplementary Table 2: TWAS results with p<5e-5 for treatment-resistant depression (TRD) vs healthy controls. Gene starting and ending position are reported according to GRCh37
ID	CHR	starting position	ending position	PANEL	TWAS Z	TWAS P	Significant in MDD TWAS PMID 33279206
LEFTY1	1	226073982	226099082	GTEx Caudate	-4.15574	3.24e-05	no
SUCLG2	3	67410884	67705038	PsychENCODE	4.07744	4.55e-05	no
AC024937.4	3	195723609	195725104	GTEx Cerebellar Hemisphere	-4.07372	4.63e-05	no
RP11-143J12.3	18	9112402	9115875	GTEx Nucleus accumbens	-4.0613	4.88e-05	no
ANKRD29	18	21179977	21242849	CMC DLPFC	-4.0561	4.99e-05	no
