# Supplementary material for: Transcriptome-wide association study of treatment-resistant depression and depression subtypes for drug repurposing
Source: Neuropsychopharmacology. 2021 Jun 22;46(10):1821–9. doi: 10.1038/s41386-021-01059-6 (PMC8357803; doi:10.1038/s41386-021-01059-6)
Supplement: Supplementary file 3 — Supplementary Table 3. [file 41386_2021_1059_MOESM3_ESM.xlsx]

## Sheet: anxious MDD
Supplementary Table 3: top 250 dysregulated features corresponding to genes available in the ConnectivityMap database for anxious major depressive disorder (MDD). Gene starting and ending position are reported according to GRCh37.
Gene	entrezgene id	CHR	starting position	ending position	TWAS Z	TWAS P	PANEL
HCP5	10866	6	31368479	31445283	4.5844	4.55e-06	GTEx Thyroid
FARP1	10160	13	98794816	99102027	4.56479	5e-06	GTEx Cerebellum
FLOT1	10211	6	30695485	30710682	-4.0574	4.96e-05	CMC DLPFC Splicing
TMEM106B	54664	7	12250867	12282993	4.05061	5.11e-05	GTEx Whole Blood
DRD2	1813	11	113280318	113346111	-4.01531	5.94e-05	GTEx Frontal Cortex
TEX10	54881	9	103064356	103115259	3.96243	7.42e-05	CMC DLPFC
SLC44A4	80736	6	31830973	31846823	-3.958	7.56e-05	NTR Blood
STK24	8428	13	99102455	99229122	-3.93082	8.47e-05	GTEx Whole Blood
ELN	2006	7	73442119	73484237	3.89634	9.77e-05	PsychENCODE
ZDHHC8P1	150244	22	23732793	23744913	-3.88515	0.000102	GTEx Thyroid
ZNF184	7738	6	27418522	27440897	-3.8542	0.000116	GTEx Hypothalamus
INSIG1	3638	7	155089486	155101945	3.79071	0.00015	YFS Blood
HLA-DPA1	3113	6	33032346	33041549	3.74201	0.000183	GTEx Cerebellum
HIST1H4J	8359	6	27791884	27792257	3.729	0.000192	PsychENCODE
TANK	10010	2	161993419	162092732	-3.72037	0.000199	GTEx Adrenal Gland
MAN1A2	10905	1	117910071	118071494	-3.71	0.00021	PsychENCODE
GNAZ	2781	22	23412540	23467224	3.70358	0.000213	GTEx Cortex
GIPC1	10755	19	14588570	14606961	-3.69942	0.000216	CMC DLPFC Splicing
MAPT	4137	17	43971748	44105700	-3.68564	0.000228	PsychENCODE
BRD2	6046	6	32936437	32949282	-3.68401	0.00023	GTEx Cerebellum
IRAK3	11213	12	66582659	66648402	3.68242	0.000231	YFS Blood
SNX4	8723	3	125165495	125239041	-3.67414	0.000239	PsychENCODE
GPX1	2876	3	49394609	49396033	3.64126	0.000271	GTEx Frontal Cortex
PRR16	51334	5	119800018	120022964	3.61408	0.000301	CMC DLPFC
RTDR1	27156	22	23401593	23487208	-3.60454	0.000313	GTEx ACC
METTL22	79091	16	8715540	8740081	-3.55	0.000392	GTEx Cerebellum
RASSF1	11186	3	50367219	50378343	3.53362	0.00041	GTEx Cerebellum
NCAM1	4684	11	112832022	113149158	3.52565	0.000422	GTEx Thyroid
CLIP1	6249	12	122755980	122891893	-3.51658	0.000437	NTR Blood
C19orf26	255057	19	1228429	1238026	-3.5078	0.000452	GTEx Hippocampus
RFC2	5982	7	73645829	73668774	-3.46308	0.000534	GTEx Whole Blood
ETFB	2109	19	51848501	51869672	3.45126	0.000558	GTEx ACC
NMB	4828	15	85198360	85201794	3.43689	0.000588	YFS Blood
CNPPD1	27013	2	220036619	220042644	-3.43558	0.000591	GTEx Cerebellum
MKNK2	2872	19	2037470	2051243	-3.42638	0.000612	YFS Blood
SLC25A1	6576	22	19163095	19166343	-3.4196	0.000627	PsychENCODE
CAMKV	79012	3	49895422	49907655	3.41228	0.000644	GTEx Nucleus accumbens
SESN1	27244	6	109307640	109416022	3.4103	0.000649	YFS Blood
DEPDC1	55635	1	68939835	68962904	3.41	0.000655	PsychENCODE
RHOA	387	3	49396578	49449635	3.40427	0.000663	GTEx Whole Blood
HIST1H3B	8350	6	26031816	26032327	-3.38	0.000725	NTR Blood
PKP1	5317	1	201252580	201302121	-3.38	0.000729	PsychENCODE
BTN2A3P	54718	6	26421619	26432611	3.3683	0.000756	GTEx Thyroid
PHF1	5252	6	33378176	33384218	-3.3518	0.000803	GTEx Hippocampus
DYNLT1	6993	6	159057506	159065771	3.34459	0.000824	GTEx Adrenal Gland
CRHR1	1394	17	43699267	43913194	-3.32802	0.000875	PsychENCODE
TMBIM4	51643	12	66517709	66563852	3.32184	0.000894	PsychENCODE
RDH14	57665	2	18735989	18741946	3.30427	0.000952	GTEx ACC
ZKSCAN4	387032	6	28212401	28227011	-3.2876	0.00101	YFS Blood
ZSCAN2	54993	15	85144217	85171027	-3.28064	0.001036	GTEx Thyroid
EPHB2	2048	1	23037332	23241818	3.27238	0.001066	GTEx Adrenal Gland
IP6K1	9807	3	49761727	49823975	-3.271	0.001072	GTEx Hypothalamus
TRPS1	7227	8	116420723	116681228	-3.25816	0.001121	CMC DLPFC Splicing
ABCB6	10058	2	220074490	220077962	-3.25039	0.001152	GTEx Cerebellum
QARS	5859	3	49133364	49142562	-3.23995	0.0012	CMC DLPFC Splicing
PTPLB	201562	3	123209667	123304032	3.23406	0.00122	PsychENCODE
CYTH3	9265	7	6201407	6312275	3.23297	0.00123	PsychENCODE
BTN3A2	11118	6	26365387	26378546	3.2184	0.00129	GTEx Thyroid
C3orf18	51161	3	50595462	50608458	3.21327	0.001312	PsychENCODE
FAM203A	51236	8	145192672	145195746	3.21289	0.001314	PsychENCODE
HLA-DMA	3108	6	32916390	32936871	-3.2002	0.00137	GTEx Thyroid
POLR2A	5430	17	7387697	7417935	-3.1971	0.001388	CMC DLPFC
WNT3	7473	17	44839872	44910424	3.19134	0.001416	GTEx Thyroid
ADCK3	56997	1	227085237	227175246	3.1856	0.00144	GTEx Whole Blood
ELP6	54859	3	47537130	47555251	3.17623	0.00149	GTEx Thyroid
PLEKHM1	9842	17	43513266	43568115	-3.17572	0.001495	GTEx Cerebellum
DLST	1743	14	75348593	75370450	3.1729	0.00151	CMC DLPFC
CALM2	808	2	47272677	47403740	3.17032	0.00152	YFS Blood
LETMD1	25875	12	51441745	51454207	3.16127	0.00157	PsychENCODE
KCNV1	27012	8	110975874	110988076	3.15924	0.001582	PsychENCODE
LRRC37A4P	55073	17	43578685	43627701	-3.15727	0.001593	GTEx Thyroid
FAM69A	388650	1	93307724	93427057	3.14559	0.00166	GTEx Thyroid
BTN3A1	11119	6	26402465	26415444	-3.1423	0.001676	GTEx Adrenal Gland
NRSN2	80023	20	327426	340304	3.1318	0.00174	GTEx Frontal Cortex
C2	717	6	31865562	31913426	-3.12052	0.00181	GTEx Whole Blood
KIF5B	3799	10	32297938	32345359	3.10926	0.00188	GTEx Whole Blood
NTRK2	4915	9	87283465	87638505	3.09461	0.001971	CMC DLPFC Splicing
MORC2	22880	22	31322642	31364284	3.08942	0.00201	GTEx Caudate
GLP2R	9340	17	9725523	9795419	-3.08534	0.002033	PsychENCODE
FAM215B	23591	17	44636196	44640161	3.08213	0.00206	GTEx Cerebellar Hemisphere
DDX1	1653	2	15731302	15771235	3.0735	0.002116	GTEx Pituitary
TNXB	7148	6	32009548	32083040	3.0566	0.002239	GTEx Adrenal Gland
BARD1	580	2	215590370	215674428	-3.05216	0.002272	GTEx Thyroid
FBXO21	23014	12	117581146	117628336	-3.04828	0.0023	GTEx Putamen
MAP2K4	6416	17	11924141	12047147	-3.04382	0.002336	GTEx Thyroid
PLAUR	5329	19	44150247	44174699	-3.03001	0.00245	GTEx Hypothalamus
NFKBIE	4794	6	44225903	44233500	3.0287	0.002456	YFS Blood
AKT3	10000	1	243651534	244006584	-3.02793	0.00246	CMC DLPFC Splicing
FAM134A	79137	2	220041054	220050201	-3.02558	0.002482	GTEx Cerebellum
DMWD	1762	19	46286205	46296060	-3.02397	0.00249	GTEx Thyroid
TAPBP	6892	6	33267471	33282164	-3.0229	0.0025	PsychENCODE
ZHX3	23051	20	39807088	39946312	3.02232	0.002508	PsychENCODE
ZNF165	7718	6	28048481	28057340	3.0202	0.00253	CMC DLPFC
CLP1	10978	11	57424488	57429340	3.01421	0.00258	GTEx Whole Blood
SBNO1	55206	12	123773655	123834988	2.99867	0.00271	CMC DLPFC Splicing
MTMR3	8897	22	30279144	30426855	2.99691	0.002727	GTEx Thyroid
AHR	196	7	17338246	17385776	2.98477	0.00284	GTEx Hippocampus
FOXJ3	22887	1	42642209	42801548	-2.97597	0.00292	CMC DLPFC Splicing
PPP4C	5531	16	30087299	30096698	2.97533	0.002927	PsychENCODE
NBEAL2	23218	3	47021173	47051193	2.97138	0.00296	GTEx Thyroid
RNF126	55658	19	647526	663277	2.96986	0.002979	YFS Blood
TGIF1	7050	18	3411606	3458409	2.9687	0.00299	GTEx Adrenal Gland
BSN	8927	3	49591922	49708978	2.96706	0.00301	GTEx Cortex
ARAP3	64411	5	141032968	141061788	2.9589	0.00309	YFS Blood
TBL3	10607	16	2022038	2032934	-2.9566	0.00311	GTEx Pituitary
MCM9	254394	6	119134605	119256327	2.9557	0.00312	GTEx Adrenal Gland
ATG9A	79065	2	220081188	220094439	-2.953	0.003147	GTEx Cerebellum
ST3GAL4	6484	11	126225539	126284536	-2.95254	0.00315	CMC DLPFC Splicing
PDXDC1	23042	16	15068832	15233196	2.9507	0.00317	CMC DLPFC Splicing
URI1	8725	19	30414551	30506611	2.94247	0.00326	PsychENCODE
GRN	2896	17	42422630	42430470	2.93676	0.003317	GTEx Thyroid
GPR126	57211	6	142622991	142767403	-2.93158	0.003372	PsychENCODE
PELO	53918	5	52083774	52099880	-2.9273	0.00342	YFS Blood
MARCH8	220972	10	45952816	46090354	2.92424	0.00345	CMC DLPFC Splicing
IGLL1	3543	22	23915312	23922495	-2.9154	0.003552	GTEx Pituitary
FUT2	2524	19	49199228	49209207	2.91419	0.00357	GTEx Putamen
BCAN	63827	1	156611182	156629324	-2.91	0.00358	PsychENCODE
TCF12	6938	15	57210832	57580714	2.90675	0.003652	CMC DLPFC Splicing
CTRL	1506	16	67963582	67966317	2.89459	0.0038	GTEx Whole Blood
PCDHB6	56130	5	140529683	140532868	2.89242	0.00382	PsychENCODE
ETV7	51513	6	36322419	36356164	-2.89241	0.00382	GTEx Whole Blood
TRAIP	10293	3	49866034	49894007	2.8893	0.003861	PsychENCODE
COL11A2	1302	6	33130458	33160276	2.88752	0.00388	GTEx Cerebellum
TUSC3	7991	8	15274724	15624158	-2.8742	0.00405	GTEx Cerebellar Hemisphere
ESRP2	80004	16	68263163	68272005	2.8743	0.00405	GTEx Putamen
AP1G2	8906	14	24031171	24036897	-2.87074	0.004095	GTEx Whole Blood
TFCP2	7024	12	51487446	51566926	-2.86359	0.004189	YFS Blood
RAB22A	57403	20	56884752	56942563	-2.86232	0.004206	PsychENCODE
KCNC4	3749	1	110753965	110825722	-2.85934	0.00425	GTEx Cerebellum
GDAP1L1	78997	20	42875887	42909013	2.8585	0.00426	GTEx Adrenal Gland
VTI1B	10490	14	68113792	68141548	2.85824	0.00426	GTEx Cerebellum
C2orf27A	29798	2	132479948	132524973	-2.85745	0.004271	GTEx Thyroid
LLPH	84298	12	66516842	66524530	-2.857	0.00428	GTEx Pituitary
MKS1	54903	17	56282803	56296966	-2.8553	0.0043	GTEx Adrenal Gland
BTN3A3	10384	6	26440700	26453643	-2.8542	0.00431	PsychENCODE
PAXIP1	22976	7	154735397	154794794	-2.8528	0.00433	PsychENCODE
MNS1	55329	15	56713742	56757335	-2.85198	0.004345	GTEx Thyroid
NCOA3	8202	20	46130601	46285621	2.84932	0.00438	GTEx Whole Blood
WDR46	9277	6	33246885	33257304	-2.8396	0.00452	PsychENCODE
HIST1H2AC	8334	6	26124396	26138605	2.8395	0.00452	NTR Blood
APC2	10297	19	1446300	1473199	2.83878	0.004529	GTEx Cerebellar Hemisphere
ADO	84890	10	64564516	64568238	-2.83805	0.00454	PsychENCODE
DENR	8562	12	123237321	123255611	2.82387	0.00474	PsychENCODE
PKMYT1	9088	16	3018385	3030540	2.82363	0.00475	GTEx Cortex
CD7	924	17	80272744	80275478	-2.82221	0.00477	YFS Blood
CPT1A	1374	11	68522088	68611878	-2.81855	0.00482	PsychENCODE
NRP1	8829	10	33466420	33625190	2.80795	0.00499	PsychENCODE
RASL10A	10633	22	29708922	29715668	-2.80296	0.005064	GTEx Cerebellum
C7orf49	78996	7	134777115	134855547	2.79	0.005201	GTEx Thyroid
EPHA7	2045	6	93949738	94129265	2.79133	0.005249	PsychENCODE
VWA9	81556	15	65871091	65903627	2.79	0.00527	PsychENCODE
DRG2	1819	17	17991200	18011285	2.77797	0.00547	GTEx Cerebellum
TXK	7294	4	48068410	48136273	2.77805	0.00547	YFS Blood
WDR91	29062	7	134868590	134896316	2.7756	0.00551	GTEx Adrenal Gland
MAFK	7975	7	1570350	1581870	2.77	0.005522	GTEx Thyroid
LBR	3930	1	225589204	225616627	2.76857	0.00563	GTEx Pituitary
SEMA6D	80031	15	47476298	48066420	2.76632	0.00567	GTEx Cerebellum
SETD2	29072	3	47057919	47205457	-2.76499	0.005692	GTEx Whole Blood
ATPAF2	91647	17	17880723	17942523	2.76431	0.0057	YFS Blood
LRRC48	83450	17	17876127	17920203	2.76128	0.005758	GTEx Thyroid
TBC1D22B	55633	6	37225548	37300746	-2.75202	0.005923	GTEx Thyroid
RNF43	54894	17	56431081	56494956	-2.749	0.005978	GTEx Pituitary
NSUN6	221078	10	18834263	18940550	-2.74179	0.00611	CMC DLPFC Splicing
DMPK	1760	19	46273065	46285810	-2.74197	0.00611	GTEx Thyroid
GPR98	84059	5	89854616	90460033	2.735	0.006238	CMC DLPFC Splicing
RBM5	10181	3	50126341	50156454	2.7336	0.006265	PsychENCODE
PSEN2	5664	1	227057885	227083806	2.73021	0.006329	GTEx Adrenal Gland
SERGEF	26297	11	17809596	18034637	-2.73	0.00633	CMC DLPFC Splicing
MEFV	4210	16	3292028	3306627	2.72223	0.00648	GTEx Whole Blood
DAXX	1616	6	33286335	33297046	-2.7208	0.00651	PsychENCODE
ZNF91	7644	19	23487793	23578362	-2.72001	0.006528	YFS Blood
RBFOX2	23543	22	36134783	36424473	-2.71708	0.006586	PsychENCODE
IER3	8870	6	30710979	30712334	-2.7145	0.00664	NTR Blood
ASF1A	25842	6	119215521	119230332	2.7105	0.006718	GTEx Adrenal Gland
TEX14	56155	17	56634039	56769416	-2.7098	0.006732	GTEx Caudate
GUCY2C	2984	12	14765576	14849519	-2.70754	0.00678	GTEx Thyroid
PTPN3	5774	9	112137746	112260590	2.70247	0.006883	GTEx Thyroid
HIST1H2BE	8339	6	26183958	26184454	2.7	0.00693	PsychENCODE
SPATA20	64847	17	48620418	48633213	-2.69522	0.007034	CMC DLPFC Splicing
KCNG2	26251	18	77623668	77660184	2.6936	0.00707	GTEx Whole Blood
PRRC2A	7916	6	31588497	31605548	2.6924	0.00709	GTEx Whole Blood
BNIP3L	665	8	26240414	26363152	2.69099	0.007124	PsychENCODE
NSD1	64324	5	176560026	176727216	2.69057	0.00713	PsychENCODE
IMPDH2	3615	3	49061761	49066875	-2.69066	0.00713	CMC DLPFC Splicing
ALLC	55821	2	3705785	3750174	-2.687	0.00721	GTEx Frontal Cortex
CRABP1	1381	15	78632666	78640572	-2.68363	0.007283	GTEx Putamen
PRSS8	5652	16	31142926	31147083	2.6815	0.00733	GTEx Pituitary
RECK	8434	9	36036430	36124448	-2.68055	0.00735	PsychENCODE
WNT2B	7482	1	113010039	113063910	-2.67354	0.007506	CMC DLPFC
PSG5	5673	19	43670408	43690688	-2.67277	0.00752	PsychENCODE
RGS12	6002	4	3310762	3441640	-2.66923	0.0076	GTEx Cerebellar Hemisphere
RPS7	6201	2	3622795	3628509	2.66732	0.007646	PsychENCODE
XPNPEP3	63929	22	41253088	41351450	2.66531	0.007692	GTEx Thyroid
ERC2	26059	3	55542335	56502391	2.66192	0.00777	CMC DLPFC Splicing
SLCO2B1	11309	11	74811539	74875145	2.6615	0.00778	CMC DLPFC
CLDN9	9080	16	3062457	3064506	2.6604	0.0078	GTEx Cortex
NPTX2	4885	7	98246609	98259180	-2.65	0.007979	GTEx Thyroid
RXRB	6257	6	33161365	33168630	-2.6525	0.00799	PsychENCODE
TCAP	8557	17	37821598	37822807	-2.6485	0.008086	CMC DLPFC
LARGE	9215	22	33558212	34318829	-2.647	0.008121	GTEx Thyroid
AMT	275	3	49454211	49460186	-2.64675	0.00813	GTEx Thyroid
IL6ST	3572	5	55230924	55290821	2.64649	0.008133	CMC DLPFC Splicing
SH3BP5	9467	3	15303665	15382875	-2.64621	0.00814	GTEx Whole Blood
SGCD	6444	5	155297354	156194799	2.64504	0.008168	GTEx Thyroid
PXDN	7837	2	1635659	1748624	2.64208	0.00824	GTEx Caudate
GID4	79018	17	17942606	17971718	2.64199	0.008242	PsychENCODE
CHUK	1147	10	101948123	101989344	2.64171	0.00825	CMC DLPFC Splicing
PBXIP1	57326	1	154916552	154928599	-2.63946	0.0083	YFS Blood
PCF11	51585	11	82868136	82896835	2.6392	0.00831	CMC DLPFC Splicing
ERP44	23071	9	102741461	102861322	-2.6354	0.0084	GTEx Adrenal Gland
ACOX1	51	17	73937588	73975300	2.63247	0.008477	GTEx Whole Blood
ARHGAP12	94134	10	32094325	32217804	-2.6278	0.00859	CMC DLPFC
TRRAP	8295	7	98475556	98610787	2.62675	0.00862	GTEx Nucleus accumbens
DPY19L2P2	349152	7	102815580	102920857	-2.63	0.008627	GTEx Thyroid
FMNL1	752	17	43299590	43324633	-2.62361	0.0087	GTEx Cerebellum
RARA	5914	17	38465444	38513094	-2.62344	0.008705	GTEx Whole Blood
HNRNPA1	3178	12	54673977	54680872	2.6146	0.00893	GTEx Whole Blood
CELA2A	63036	1	15783223	15798586	2.61431	0.008941	GTEx Adrenal Gland
EP300	2033	22	41487790	41576081	2.6126	0.008986	GTEx Cerebellum
BCAP29	55973	7	107220503	107263762	-2.61243	0.00899	GTEx ACC
SIRT5	23408	6	13574760	13615390	-2.60653	0.00915	CMC DLPFC Splicing
SETD8	387893	12	123868320	123893905	2.60304	0.00924	GTEx Cerebellum
ADAMTSL3	57188	15	84322838	84708594	2.60255	0.00925	GTEx Cerebellum
RAB27B	5874	18	52495707	52562747	-2.6026	0.00925	CMC DLPFC Splicing
IHH	3549	2	219919142	219925189	-2.59699	0.009404	GTEx Cerebellum
FAM174B	400451	15	93160673	93353114	2.59641	0.00942	YFS Blood
ARAP2	116984	4	36067619	36245979	-2.59336	0.0095	CMC DLPFC Splicing
ZKSCAN8	7745	6	28109688	28127250	2.592	0.009542	GTEx ACC
PTHLH	5744	12	28111017	28125638	2.58974	0.0096	PsychENCODE
DDAH1	23576	1	85784164	86043933	2.58951	0.009611	GTEx Adrenal Gland
GGTLC2	91227	22	22988816	22990211	-2.58929	0.009617	GTEx Thyroid
CTNNA3	29119	10	67679724	69455949	2.5885	0.00964	CMC DLPFC
TTBK2	146057	15	43036541	43213007	-2.58627	0.009702	CMC DLPFC Splicing
MANEA	79694	6	96025419	96057333	-2.58463	0.00975	GTEx Whole Blood
FGFR1OP	11116	6	167412670	167466201	2.58254	0.009808	GTEx Thyroid
PLEKHM2	23207	1	16010827	16061264	-2.58187	0.00983	GTEx Cerebellum
TSPAN4	7106	11	842808	867116	-2.58146	0.009838	GTEx Thyroid
B3GALT2	8707	1	193148175	193155784	-2.58071	0.00986	GTEx Pituitary
TGFB2	7042	1	218519577	218617961	-2.57735	0.00996	GTEx Thyroid
KNTC1	9735	12	123011793	123110943	-2.5756	0.01	GTEx Frontal Cortex
LRP4	4038	11	46878419	46940193	-2.5759	0.01	GTEx Putamen
GUCY1A3	2982	4	156587863	156653501	-2.57554	0.010008	PsychENCODE
NEDD4	4734	15	56119121	56285835	-2.57538	0.01001	CMC DLPFC
TNKS2	80351	10	93558069	93625033	2.57564	0.01001	GTEx Thyroid
SMG1	23049	16	18816174	18937726	-2.5718	0.01012	CMC DLPFC Splicing
HARS2	23438	5	140073076	140078889	-2.56654	0.0103	GTEx Frontal Cortex
OLFML3	56944	1	114522063	114524876	2.56239	0.0104	GTEx Thyroid
GRM6	2916	5	178405328	178423207	-2.56	0.010427	GTEx Caudate
ANKRD26	22852	10	27293044	27389427	-2.55742	0.01055	CMC DLPFC Splicing
RABGAP1L	9910	1	174128548	174964445	-2.55702	0.0106	GTEx Thyroid

## Sheet: MDD with weight gain
Supplementary Table 3: top 250 dysregulated features corresponding to genes available in the ConnectivityMap database for major depressive disorder (MDD) with weight gain. Gene starting and ending position are reported according to GRCh37.
Gene	entrezgene id	CHR	starting position	ending position	TWAS Z	TWAS P	PANEL
SULT1A2	6799	16	28603264	28608430	4.27865	1.88e-05	GTEx Adrenal Gland
ADORA2B	136	17	15848231	15879060	-4.17165	3.02e-05	GTEx Thyroid
SH2B1	25970	16	28857921	28885526	-4.12055	3.78e-05	GTEx Cerebellum
C22orf31	25770	22	29454660	29457832	4.0879	4.35e-05	GTEx Putamen
TUFM	7284	16	28853732	28857729	4.06687	4.76e-05	YFS Blood
SULT1A1	6817	16	28616903	28634946	-3.87122	0.000108	GTEx Thyroid
CPT1A	1374	11	68522088	68611878	-3.8165	0.000135	PsychENCODE
OSBPL2	9885	20	60813580	60871268	3.8069	0.000141	YFS Blood
APOBR	55911	16	28505970	28510291	-3.7683	0.000164	GTEx Pituitary
TTC19	54902	17	15902693	15932723	-3.73509	0.000188	CMC DLPFC Splicing
ATXN2L	11273	16	28834369	28848558	-3.69711	0.000218	GTEx Adrenal Gland
CYTH3	9265	7	6201407	6312275	3.65919	0.000253	PsychENCODE
ATP2A1	487	16	28889726	28915741	3.5652	0.000364	GTEx Pituitary
NTRK2	4915	9	87283465	87638505	3.54426	0.000394	CMC DLPFC Splicing
TIMM44	10469	19	7991649	8008805	3.4969	0.000471	GTEx Cerebellar Hemisphere
CENPO	79172	2	25016252	25045245	3.49349	0.000477	GTEx Whole Blood
PCDHA10	56139	5	140235633	140391929	-3.45665	0.000547	CMC DLPFC
GDAP1L1	78997	20	42875887	42909013	3.4514	0.000558	GTEx Adrenal Gland
CHRNA10	57053	11	3686817	3691171	-3.44197	0.000577	GTEx ACC
PKP4	8502	2	159313475	159537940	-3.36662	0.000761	CMC DLPFC Splicing
GPER1	2852	7	1121844	1133451	-3.36457	0.000767	GTEx Whole Blood
NAMPT	10135	7	105888731	105925638	3.3182	0.000906	CMC DLPFC
AUH	549	9	93976096	94124206	3.31754	0.000908	CMC DLPFC
IGHMBP2	3508	11	68671310	68708067	3.31543	0.000915	GTEx Whole Blood
TUBA3D	113457	2	132233666	132240507	3.29243	0.000993	PsychENCODE
NAB1	4664	2	191513847	191557492	3.27501	0.001057	CMC DLPFC Splicing
CDK5RAP1	51654	20	31946644	31989375	-3.2741	0.00106	CMC DLPFC Splicing
TUBGCP2	10844	10	135093135	135125841	3.26573	0.00109	PsychENCODE
ATXN10	25814	22	46067677	46241187	-3.2662	0.00109	CMC DLPFC Splicing
SLC25A1	6576	22	19163095	19166343	-3.26018	0.00111	PsychENCODE
DPYD	1806	1	97543299	98386615	-3.23743	0.001206	CMC DLPFC Splicing
ADCY3	109	2	25042038	25142708	3.23469	0.001218	GTEx Whole Blood
NCOR1	9611	17	15932471	16121499	-3.23373	0.00122	GTEx Whole Blood
CCDC101	112869	16	28565236	28603111	-3.22806	0.00125	YFS Blood
TEX10	54881	9	103064356	103115259	3.22456	0.001262	CMC DLPFC
C6orf62	81688	6	24705294	24721064	-3.21962	0.00128	GTEx Thyroid
PICALM	8301	11	85668727	85780924	3.21597	0.0013	GTEx Cerebellum
TNXB	7148	6	32009548	32083040	3.21213	0.00132	GTEx Adrenal Gland
MON1B	22879	16	77224732	77236302	3.20794	0.00134	YFS Blood
COPS7A	50813	12	6833149	6841041	-3.2052	0.00135	CMC DLPFC Splicing
ISLR	3671	15	74466012	74469213	-3.20073	0.00137	PsychENCODE
RABEP2	79874	16	28915831	28947832	3.19404	0.0014	GTEx Adrenal Gland
PLCD1	5333	3	38048987	38071253	-3.19043	0.00142	YFS Blood
SUPT20H	55578	13	37583751	37633850	-3.1882	0.00143	GTEx Whole Blood
CSE1L	1434	20	47662849	47713489	-3.18745	0.00144	GTEx Thyroid
WNK1	65125	12	862088	1020618	3.17457	0.0015	CMC DLPFC Splicing
STAU1	6780	20	47729878	47804904	-3.1443	0.001665	GTEx Adrenal Gland
ADCK3	56997	1	227085237	227175246	3.13403	0.001724	GTEx Whole Blood
NUSAP1	51203	15	41624892	41673248	3.13359	0.001727	GTEx Caudate
MYNN	55892	3	169490619	169507504	3.12952	0.001751	PsychENCODE
VILL	50853	3	38029550	38048679	3.11707	0.00183	GTEx Caudate
DDX27	55661	20	47835884	47860614	-3.11245	0.00186	GTEx Cerebellum
CPEB3	22849	10	93806449	94050844	3.109	0.00188	PsychENCODE
ECHS1	1892	10	135175986	135186908	3.10264	0.00192	CMC DLPFC
ZNF549	256051	19	58038693	58068910	-3.06803	0.002155	GTEx Cerebellum
IGSF9B	22997	11	133778459	133826880	-3.0503	0.002286	GTEx Thyroid
MZT2A	653784	2	132222473	132250316	3.04047	0.00236	GTEx Cortex
SYCE1L	100130958	16	77240338	77246902	-3.03987	0.00237	GTEx Putamen
FLNC	2318	7	128470482	128499328	3.0315	0.002434	CMC DLPFC
CDH20	28316	18	59000815	59223006	3.03082	0.00244	PsychENCODE
LYN	4067	8	56792372	56923940	-3.02735	0.00247	GTEx Cerebellum
PIGN	23556	18	59710800	59854351	-3.0086	0.00262	YFS Blood
VPS33B	26276	15	91541646	91565833	-3.00511	0.00265	PsychENCODE
ENTPD7	57089	10	101419263	101465997	2.9862	0.00282	GTEx Cerebellum
PACRG	135138	6	163148164	163736524	-2.98069	0.00288	GTEx Cerebellar Hemisphere
MAB21L1	4081	13	36047926	36050832	2.97096	0.00297	GTEx Thyroid
SDHAF1	644096	19	36486090	36487220	-2.96627	0.00301	YFS Blood
ZNF211	10520	19	58141761	58154147	2.95915	0.00308	GTEx Substantia nigra
FARS2	10667	6	5261276	5771816	-2.95169	0.00316	CMC DLPFC Splicing
CDH2	1000	18	25530930	25757410	-2.9503	0.00318	GTEx Cerebellar Hemisphere
KRT15	3866	17	39669995	39678781	2.91799	0.00352	GTEx Hypothalamus
LPPR1	54886	9	103790991	104087417	-2.91665	0.003538	PsychENCODE
C3orf18	51161	3	50595462	50608458	2.90619	0.003659	PsychENCODE
ZNF551	90233	19	58193336	58201169	2.90575	0.00366	CMC DLPFC
PTPN13	5783	4	87515468	87736324	2.87944	0.003984	GTEx Thyroid
ZXDC	79364	3	126156444	126194762	-2.87653	0.004021	GTEx Hypothalamus
ADCK4	79934	19	41197434	41222801	-2.87384	0.004055	GTEx Cerebellum
SMARCA2	6595	9	2015341	2193623	2.873	0.004066	CMC DLPFC Splicing
FSCN1	6624	7	5632439	5646286	2.86878	0.00412	YFS Blood
EFR3B	22979	2	25264999	25378243	2.86687	0.004146	GTEx Adrenal Gland
TBC1D1	23216	4	37892704	38140796	2.86685	0.00415	CMC DLPFC Splicing
CEP76	79959	18	12661832	12702776	-2.85876	0.00425	PsychENCODE
PGM3	5238	6	83870869	83903655	-2.85201	0.00434	GTEx ACC
SEC14L5	9717	16	5008318	5069159	2.85053	0.00436	GTEx Whole Blood
PCDHA3	56145	5	140180783	140183257	2.84854	0.00439	GTEx Cerebellar Hemisphere
ATP10B	23120	5	159990127	160279221	-2.84771	0.004403	PsychENCODE
C21orf59	56683	21	33964389	33985176	-2.83784	0.00454	PsychENCODE
ROGDI	79641	16	4846969	4852951	2.83078	0.00464	GTEx Putamen
MARCH5	54708	10	94050920	94113721	2.82785	0.00469	YFS Blood
PCDHA6	56142	5	140207563	140391929	2.82665	0.004704	PsychENCODE
CREB3L2	64764	7	137559725	137686813	2.82544	0.004722	PsychENCODE
RC3H2	54542	9	125606835	125667620	2.8214	0.00478	YFS Blood
SH3BP1	23616	22	38030661	38052124	-2.8202	0.0048	GTEx Whole Blood
TRHR	7201	8	110098850	110131813	2.82	0.00484	PsychENCODE
PTCH1	5727	9	98205262	98279339	2.8084	0.00498	GTEx Whole Blood
NADK	65220	1	1682671	1711896	2.803	0.00506	GTEx Cerebellar Hemisphere
DDX25	29118	11	125773271	125793005	-2.80248	0.00507	GTEx Adrenal Gland
ZNF671	79891	19	58231119	58238992	2.79807	0.005141	PsychENCODE
CALY	50632	10	135138927	135150475	-2.79487	0.00519	CMC DLPFC Splicing
SLC25A44	9673	1	156163880	156182587	2.79156	0.005245	GTEx Thyroid
CEP41	95681	7	130033612	130082274	2.79	0.00532	GTEx Cerebellum
SLC35E2	728661	1	1656276	1677438	2.78513	0.005351	CMC DLPFC Splicing
SEPT10	151011	2	110300559	110371783	2.77597	0.005504	PsychENCODE
FAM182A	284800	20	26035291	26073683	2.77264	0.00556	PsychENCODE
GSTT2B	2953	22	24299601	24303373	2.77116	0.00559	GTEx Frontal Cortex
FOXC1	2296	6	1610681	1614127	2.76914	0.005621	GTEx Whole Blood
CELF2	10659	10	11047258	11378670	2.7666	0.00566	NTR Blood
GABRD	2563	1	1950780	1962192	-2.76619	0.005671	GTEx Amygdala
ELF1	1997	13	41506056	41635409	2.76524	0.00569	GTEx Cortex
LGR4	55366	11	27387508	27494322	-2.7563	0.005845	GTEx Thyroid
MEPE	56955	4	88742563	88767969	2.75152	0.00593	PsychENCODE
AGER	177	6	32148745	32152101	2.74493	0.00605	GTEx Adrenal Gland
NELFCD	51497	20	57556263	57570188	-2.74057	0.006133	GTEx Whole Blood
RABGAP1	23637	9	125703111	125867147	2.73011	0.006331	CMC DLPFC Splicing
ZNF24	7572	18	32912176	32925446	-2.7255	0.00642	GTEx Whole Blood
HIVEP1	3096	6	12009090	12165232	2.72121	0.0065	GTEx Cerebellar Hemisphere
ZFP36L2	678	2	43449541	43453748	-2.7213	0.0065	YFS Blood
NUPR1	26471	16	28548606	28550495	2.7202	0.00652	GTEx Cerebellum
CBL	867	11	119076752	119178859	2.71766	0.006575	GTEx Cerebellum
NEBL	10529	10	21068902	21463116	-2.70894	0.00675	YFS Blood
RHOT2	89941	16	718086	724174	-2.69687	0.007	GTEx Cerebellum
RCN1	5954	11	31833939	32127301	-2.6965	0.007008	GTEx Thyroid
ADAM8	101	10	135075907	135090372	2.69541	0.00703	GTEx Nucleus accumbens
MLF2	8079	12	6857170	6876641	-2.6886	0.007176	GTEx Adrenal Gland
TPO	7173	2	1377995	1547483	2.68632	0.007224	GTEx Thyroid
PUM1	9698	1	31404353	31538838	2.68	0.00728	YFS Blood
KCNMA1	3778	10	78629359	79398353	2.67918	0.00738	GTEx Whole Blood
SAV1	60485	14	51098776	51135049	2.6772	0.00742	GTEx Cerebellar Hemisphere
COL2A1	1280	12	48366748	48398269	-2.6761	0.00745	GTEx Pituitary
EAF2	55840	3	121554030	121605373	-2.67464	0.00748	GTEx Substantia nigra
DMXL2	23312	15	51739908	51915030	2.67264	0.00753	GTEx Pituitary
IQCB1	9657	3	121488609	121553926	-2.66373	0.00773	CMC DLPFC
CDK12	51755	17	37617764	37721160	-2.65849	0.00785	PsychENCODE
PLEKHG3	26030	14	65170820	65213001	-2.65743	0.00787	GTEx Whole Blood
HSPA1L	3305	6	31777396	31782842	-2.6518	0.00801	GTEx Cerebellum
TLR2	7097	4	154622652	154626851	2.64805	0.008096	GTEx Cerebellum
MYH15	22989	3	108099216	108248169	2.64179	0.008247	PsychENCODE
OIP5	11339	15	41601902	41624819	2.6405	0.008279	GTEx Cerebellum
PAOX	196743	10	135192695	135205198	-2.63504	0.00841	PsychENCODE
ABL1	25	9	133589333	133763062	-2.63511	0.008411	PsychENCODE
RASL12	51285	15	65345679	65369028	2.63195	0.00849	PsychENCODE
HPN	3249	19	35531410	35557475	2.62984	0.008542	GTEx ACC
PCDHA2	56146	5	140174444	140185206	2.63	0.008587	GTEx Cerebellum
CAMSAP1	157922	9	138700332	138799005	2.62739	0.008604	CMC DLPFC Splicing
SPATA5L1	79029	15	45694529	45713617	2.62621	0.00863	YFS Blood
KHDRBS1	10657	1	32479430	32526451	-2.62593	0.008641	PsychENCODE
C1orf222	85452	1	1853726	1935153	-2.62487	0.008668	GTEx Pituitary
ASXL1	171023	20	30946155	31027122	2.6191	0.008815	YFS Blood
HMHA1	23526	19	1065922	1086593	2.61217	0.008997	GTEx Cerebellum
RHBDF2	79651	17	74466973	74497872	2.61009	0.00905	PsychENCODE
MUM1	84939	19	1285890	1378430	-2.60997	0.009055	GTEx Cerebellum
LRIF1	55791	1	111489807	111506701	-2.60407	0.009212	PsychENCODE
ASAP3	55616	1	23755056	23811061	2.60185	0.009272	GTEx Thyroid
ZMYM2	7750	13	20532810	20665968	2.5995	0.00934	GTEx Whole Blood
MYO1C	4641	17	1367392	1396106	-2.59618	0.00943	PsychENCODE
BNIP3L	665	8	26240414	26363152	2.6	0.00945	PsychENCODE
SGK1	6446	6	134490384	134639250	-2.59306	0.009513	YFS Blood
ZBTB6	10773	9	125670335	125675609	-2.59223	0.009536	PsychENCODE
ATF6B	1388	6	32083112	32096030	-2.58864	0.00964	GTEx Adrenal Gland
ZNF391	346157	6	27342394	27371683	2.5881	0.00965	GTEx Hypothalamus
CCND3	896	6	41902670	42016610	2.58804	0.00965	CMC DLPFC Splicing
MNX1	3110	7	156786745	156803345	2.59	0.00973	GTEx Cerebellum
AGGF1	55109	5	76325076	76361059	-2.57595	0.009997	PsychENCODE
ARHGEF15	22899	17	8213559	8225829	-2.57488	0.01	PsychENCODE
HYAL1	3373	3	50337320	50349812	2.57567	0.01	GTEx Adrenal Gland
SEPT8	23176	5	132086508	132113067	-2.5744	0.01004	CMC DLPFC Splicing
KPNA1	3836	3	122140796	122233792	-2.57075	0.01015	GTEx Cerebellum
MLLT10	8028	10	21823094	22032559	2.57071	0.01015	GTEx Thyroid
CCDC132	55610	7	92861653	92988338	2.56664	0.010269	PsychENCODE
NDUFA2	4695	5	140018325	140027370	2.56451	0.01033	YFS Blood
RAG2	5897	11	36597124	36619829	2.56175	0.0104	PsychENCODE
EIF2B5	8893	3	183853052	184402546	2.56237	0.0104	GTEx Cortex
ASNS	440	7	97481430	97501854	-2.5609	0.01044	YFS Blood
MCAM	4162	11	119179241	119192231	2.55718	0.010552	GTEx Cerebellar Hemisphere
SNRPD3	6634	22	24951471	25005947	-2.55672	0.01057	YFS Blood
PGBD5	79605	1	230457392	230561475	-2.55554	0.0106	GTEx Cerebellar Hemisphere
GHITM	27069	10	85899184	85913311	2.55343	0.01067	CMC DLPFC Splicing
QARS	5859	3	49133364	49142562	-2.54992	0.0108	CMC DLPFC Splicing
RHBDL1	9028	16	725666	728268	-2.54923	0.0108	GTEx Thyroid
TRABD	80305	22	50624344	50638027	2.54568	0.0109	GTEx Cerebellum
CSNK1E	1454	22	38686697	38794527	-2.54577	0.0109	YFS Blood
OR7E14P	10819	11	17035594	17074583	2.5455	0.010913	GTEx Thyroid
MTX2	10651	2	177134123	177202753	2.5433	0.011	YFS Blood
BCL11B	64919	14	99635624	99737861	2.5376	0.01116	GTEx Amygdala
FMNL1	752	17	43299590	43324633	-2.53706	0.0112	GTEx Cerebellum
BICD2	23299	9	95473645	95527094	-2.5377	0.0112	GTEx Nucleus accumbens
CLP1	10978	11	57424488	57429340	2.53632	0.011202	GTEx Whole Blood
FXYD7	53822	19	35634154	35645204	-2.53556	0.01123	YFS Blood
EPHB6	2051	7	142552792	142568847	2.5327	0.0113	GTEx Thyroid
PHF10	55274	6	170110332	170124151	-2.53163	0.01135	GTEx Thyroid
PTPN21	11099	14	88932122	89021077	2.5301	0.0114	GTEx Thyroid
ATP5A1	498	18	43664110	43684297	-2.5303	0.0114	GTEx Whole Blood
F13A1	2162	6	6144318	6321246	-2.52966	0.011417	YFS Blood
TNFSF14	8740	19	6664559	6670599	-2.5294	0.01143	NTR Blood
CDKN3	1033	14	54863567	54886936	2.52909	0.01144	PsychENCODE
RAB40C	57799	16	639357	679272	-2.51951	0.0118	GTEx Thyroid
CAMTA2	23125	17	4871287	4890939	-2.51208	0.012	GTEx Cortex
ETV7	51513	6	36322419	36356164	-2.51075	0.012047	GTEx Whole Blood
HNRNPA1	3178	12	54673977	54680872	2.505	0.012244	GTEx Whole Blood
SDHB	6390	1	17345217	17380665	2.5021	0.012347	GTEx Substantia nigra
NAT6	24142	3	50333833	50336852	2.50194	0.01235	GTEx Cortex
PLK2	10769	5	57749809	57756087	2.50104	0.012383	PsychENCODE
PHYHIP	9796	8	22077222	22089854	2.49714	0.01252	GTEx Cerebellum
SLC35C2	51006	20	44978167	44993043	-2.492	0.012703	PsychENCODE
PBOV1	59351	6	138537129	138539627	-2.4911	0.01273	GTEx Pituitary
MICA	100507436	6	31371356	31383092	-2.488	0.01284	GTEx Putamen
CRHR1	1394	17	43699267	43913194	-2.4854	0.0129	PsychENCODE
RELN	5649	7	103112231	103629963	2.4826	0.013043	PsychENCODE
CDKN1B	1027	12	12867992	12875305	2.47646	0.01327	YFS Blood
RCN3	57333	19	50030875	50050219	2.47516	0.013318	GTEx Pituitary
DDX1	1653	2	15731302	15771235	2.47442	0.013345	GTEx Pituitary
C10orf88	80007	10	124690419	124713896	-2.47169	0.01345	GTEx Thyroid
KTN1	3895	14	56046925	56168244	-2.46835	0.01357	GTEx Cerebellum
LRRC37A4P	55073	17	43578685	43627701	-2.46422	0.0137	GTEx Thyroid
A4GNT	51146	3	137842560	137851229	-2.46494	0.0137	GTEx Thyroid
COQ10B	80219	2	198318147	198340032	-2.464	0.01374	PsychENCODE
MTR	4548	1	236958610	237067281	2.46385	0.013745	PsychENCODE
VPS16	64601	20	2821349	2847378	-2.4584	0.013956	GTEx Whole Blood
PALB2	79728	16	23614488	23652631	2.45749	0.014	PsychENCODE
KCNB1	3745	20	47980414	48099184	-2.45294	0.014169	GTEx Whole Blood
NDRG4	65009	16	58497548	58547523	-2.45228	0.0142	CMC DLPFC Splicing
PSORS1C1	170679	6	31082527	31107869	2.4507	0.01426	GTEx Thyroid
ZNF529	57711	19	37025676	37080603	2.44885	0.0143	GTEx Hypothalamus
FAM53C	51307	5	137667624	137685416	-2.45	0.014327	GTEx Cerebellum
MADD	8567	11	47290712	47351582	2.44748	0.0144	PsychENCODE
PPP3CC	5533	8	22298332	22398652	2.45	0.01444	PsychENCODE
CGREF1	10669	2	27322220	27341995	2.44547	0.014466	CMC DLPFC Splicing
VDR	7421	12	48235320	48336831	-2.4448	0.014495	GTEx Whole Blood
OLFM4	10562	13	53602894	53626192	-2.4435	0.01454	GTEx Whole Blood
ZNF586	54807	19	58281019	58311962	-2.44211	0.0146	CMC DLPFC
OAZ1	4946	19	2269519	2273487	-2.4414	0.014631	CMC DLPFC Splicing
COPE	11316	19	19010322	19030199	-2.43921	0.01472	CMC DLPFC
ACTR5	79913	20	37377085	37400834	2.4382	0.014762	YFS Blood
PACSIN2	11252	22	43254393	43411151	2.4333	0.01496	GTEx Whole Blood
STK11	6794	19	1189406	1228285	2.42811	0.015178	GTEx Whole Blood
NPEPPS	9520	17	45600308	45700642	2.42661	0.0152	GTEx Amygdala
RARRES3	5920	11	63304281	63313934	2.42604	0.015265	GTEx Whole Blood
IL6R	3570	1	154377669	154441926	2.42216	0.015429	GTEx Whole Blood
PCNT	5116	21	47744036	47865682	2.41984	0.01553	PsychENCODE
STARD7	56910	2	96850597	96874153	2.41849	0.015585	GTEx Cerebellum
HIF3A	64344	19	46800303	46846690	-2.4184	0.015589	PsychENCODE
SIAH1	6477	16	48390275	48482313	-2.41799	0.0156	PsychENCODE
FHL5	9457	6	97010423	97064512	-2.41599	0.01569	CMC DLPFC
NCAPH	23397	2	97001525	97039583	-2.41544	0.015716	GTEx Cerebellum
SUCLG1	8802	2	84650647	84687169	-2.41372	0.01579	GTEx Cerebellar Hemisphere
NOL4	8715	18	31431064	31804916	-2.41247	0.01584	PsychENCODE
CBLC	23624	19	45281126	45303891	-2.41267	0.01584	GTEx Thyroid
HOPX	84525	4	57514155	57548065	2.4074	0.016066	GTEx Thyroid
ARPP21	10777	3	35682509	35835988	2.40668	0.0161	CMC DLPFC Splicing
ZKSCAN7	55888	3	44596685	44624975	-2.40632	0.016114	GTEx Whole Blood

## Sheet: TRD
Supplementary Table 3: top 250 dysregulated features corresponding to genes available in the ConnectivityMap database for treatment-resistant depression (TRD). Gene starting and ending position are reported according to GRCh37.
Gene	entrezgene id	CHR	starting position	ending position	TWAS Z	TWAS P	PANEL
HLA-DPB1	3115	6	33043703	33054978	3.8177	0.000135	YFS Blood
RGS2	5997	1	192778169	192781403	-3.65084	0.000261	GTEx Whole Blood
NPTX2	4885	7	98246609	98259180	-3.64524	0.000267	GTEx Thyroid
RHOQ	23433	2	46768945	46810260	3.61994	0.000295	PsychENCODE
XAB2	56949	19	7684411	7694451	-3.555	0.000378	GTEx Whole Blood
ZNF804A	91752	2	185463093	185804219	3.53601	0.000406	PsychENCODE
SPINT1	6692	15	41136216	41150405	-3.4937	0.000476	PsychENCODE
MMP9	4318	20	44637547	44645200	3.4493	0.000562	YFS Blood
TRIP6	7205	7	100464760	100471076	-3.39098	0.000696	YFS Blood
CD55	1604	1	207494853	207534311	3.29693	0.000977	GTEx Whole Blood
F2RL2	2151	5	75911307	75919259	3.29157	0.000996	GTEx Putamen
IFNW1	3467	9	21140631	21142144	-3.28297	0.00103	PsychENCODE
ISG15	9636	1	948803	949920	-3.27228	0.001067	GTEx Whole Blood
ACHE	43	7	100487615	100494594	3.26123	0.00111	GTEx Thyroid
TDG	6996	12	104359582	104382652	3.25597	0.00113	GTEx Thyroid
NFYB	4801	12	104510855	104532067	3.24585	0.00117	GTEx Cerebellum
TNK2	10188	3	195590235	195638816	-3.24289	0.001183	GTEx Thyroid
PPP6R3	55291	11	68228186	68382802	3.2046	0.001353	PsychENCODE
PLCL2	23228	3	16844159	17132086	3.20302	0.00136	GTEx Whole Blood
JRKL	8690	11	96123153	96240738	-3.19663	0.00139	PsychENCODE
OCA2	4948	15	28000022	28344458	-3.195	0.001398	CMC DLPFC Splicing
LYN	4067	8	56792372	56923940	-3.1934	0.00141	GTEx Cerebellum
SOAT1	6646	1	179262925	179327815	3.1861	0.00144	GTEx Adrenal Gland
LCP2	3937	5	169673241	169725231	-3.16367	0.001558	PsychENCODE
CACNB4	785	2	152689290	152955593	-3.12551	0.00177	GTEx Pituitary
PGGT1B	5229	5	114546526	114598569	-3.11807	0.00182	CMC DLPFC
BCKDHB	594	6	80816364	81055987	3.11422	0.001844	PsychENCODE
EPN3	55040	17	48609904	48621111	-3.10567	0.001898	GTEx Thyroid
ABCA12	26154	2	215796265	216003151	-3.07379	0.00211	CMC DLPFC
AKR7A2	8574	1	19630459	19638640	3.07314	0.00212	GTEx Cortex
PFKFB4	5210	3	48555117	48599159	3.06786	0.00216	GTEx Cerebellar Hemisphere
PID1	55022	2	229715242	230136001	-3.03749	0.002386	YFS Blood
INTS7	25896	1	212113741	212208884	-3.0327	0.002424	GTEx Thyroid
ITGA6	3655	2	173292081	173371181	-3.02489	0.00249	CMC DLPFC
AMFR	267	16	56395364	56459450	-3.018	0.00254	YFS Blood
MTHFD2	10797	2	74425689	74443368	-3.01704	0.00255	GTEx Whole Blood
RPS3A	6189	4	152020725	152025804	3.0132	0.00259	GTEx Thyroid
TELO2	9894	16	1543345	1560427	3.01118	0.0026	GTEx Thyroid
RNASE1	6035	14	21269387	21271437	-2.99706	0.00273	GTEx Adrenal Gland
SLC30A3	7781	2	27477440	27498685	-2.98742	0.00281	GTEx Cerebellum
CBFB	865	16	67063019	67134961	-2.97617	0.00292	GTEx Thyroid
UFSP2	55325	4	186320694	186347139	2.9748	0.00293	GTEx Nucleus accumbens
C11orf57	55216	11	111944810	111955874	2.96934	0.002984	PsychENCODE
DYNLT1	6993	6	159057506	159065771	2.96842	0.002993	GTEx Adrenal Gland
PHTF1	10745	1	114239823	114301777	-2.95897	0.00309	CMC DLPFC Splicing
SLC12A9	56996	7	100424442	100464630	2.95529	0.00312	GTEx Cerebellar Hemisphere
GMNN	51053	6	24775159	24786327	-2.9554	0.00312	YFS Blood
DNAJB4	11080	1	78444859	78483648	2.94822	0.003196	GTEx Frontal Cortex
DMBT1	1755	10	124320181	124403252	-2.94601	0.00322	PsychENCODE
CDKL3	51265	5	133541305	133706738	2.91745	0.003529	PsychENCODE
CARF	79800	2	203776950	203851786	2.91567	0.00355	GTEx Thyroid
ATRAID	51374	2	27435155	27440046	-2.90572	0.00366	GTEx Cerebellum
C6orf211	79624	6	151773422	151791236	-2.90448	0.003679	GTEx Nucleus accumbens
S100B	6285	21	48018530	48025121	2.8965	0.00377	NTR Blood
DLK2	65989	6	43418169	43424370	2.896	0.00378	GTEx Thyroid
ORC5	5001	7	103766787	103848495	2.89109	0.003839	CMC DLPFC Splicing
RIMS3	9783	1	41086351	41131329	-2.89063	0.003845	YFS Blood
LEFTY1	10637	1	226073981	226112040	-2.88901	0.00386	CMC DLPFC
UMPS	7372	3	124449212	124468119	2.88454	0.00392	CMC DLPFC
UBE2B	7320	5	133706870	133727683	2.88168	0.00396	YFS Blood
SLBP	7884	4	1694527	1714282	-2.87032	0.0041	YFS Blood
MCM5	4174	22	35796056	35821423	-2.85966	0.00424	YFS Blood
CRK	1398	17	1323983	1366456	2.84654	0.00442	PsychENCODE
CCDC181	57821	1	169364108	169429907	-2.84624	0.00442	GTEx Cerebellar Hemisphere
MCM6	4175	2	136597196	136633996	-2.8457	0.004431	PsychENCODE
DEPDC1	55635	1	68939835	68962904	2.84	0.00446	PsychENCODE
LY6G5C	80741	6	31644461	31651817	2.8399	0.00451	GTEx Cerebellar Hemisphere
KIF13B	23303	8	28924796	29120641	2.83851	0.00453	PsychENCODE
SLC25A1	6576	22	19163095	19166343	-2.83467	0.004587	PsychENCODE
LSM3	27258	3	14219858	14242619	2.83482	0.00459	PsychENCODE
CDK1	983	10	62538089	62554610	-2.81895	0.00482	PsychENCODE
IL15	3600	4	142557752	142655140	2.80481	0.00503	GTEx Whole Blood
TAF5	6877	10	105127724	105148797	2.80391	0.00505	GTEx Frontal Cortex
NPIPA1	9284	16	15031271	15045913	2.80174	0.00508	GTEx Caudate
C18orf25	147339	18	43753987	43846955	-2.80173	0.00508	CMC DLPFC Splicing
TSPAN4	7106	11	842808	867116	-2.80192	0.00508	GTEx Thyroid
LRP2BP	55805	4	186285032	186317053	2.79378	0.00521	PsychENCODE
PCDH9	5101	13	66876965	67804468	2.78775	0.00531	CMC DLPFC Splicing
DLC1	10395	8	12940871	13372429	-2.78672	0.00532	CMC DLPFC Splicing
LIAS	11019	4	39460620	39479273	-2.78442	0.00536	YFS Blood
SLC5A6	8884	2	27422455	27435733	2.7839	0.00537	GTEx Pituitary
CEP250	11190	20	34042985	34099804	2.77	0.00555	GTEx Cerebellum
PANK2	80025	20	3869486	3907605	-2.77119	0.00559	PsychENCODE
ERGIC3	51614	20	34129770	34145405	-2.7665	0.00567	GTEx Caudate
TMEM248	55069	7	66386212	66423538	2.7595	0.00579	PsychENCODE
BARD1	580	2	215590370	215674428	-2.75934	0.00579	GTEx Thyroid
DDX25	29118	11	125773271	125793005	2.75268	0.00591	GTEx Adrenal Gland
TNP1	7141	2	217724181	217724787	-2.75003	0.00596	GTEx Thyroid
UNC45A	55898	15	91473410	91497323	-2.74571	0.006038	GTEx Cerebellum
PRMT2	3275	21	48055079	48085036	2.73914	0.00616	YFS Blood
DHCR24	1718	1	55315306	55352891	-2.735	0.00624	GTEx Substantia nigra
CPT1A	1374	11	68522088	68611878	-2.73284	0.006279	PsychENCODE
ZC3H13	23091	13	46536313	46626894	-2.7307	0.00632	CMC DLPFC Splicing
ECEL1	9427	2	233344537	233352538	-2.72709	0.00639	GTEx Cortex
ARF6	382	14	50359810	50361490	-2.726	0.00641	GTEx Cerebellar Hemisphere
METTL7A	25840	12	51317255	51326300	2.72569	0.00642	YFS Blood
PLSCR1	5359	3	146232967	146262651	-2.71579	0.00661	GTEx Whole Blood
ARRB1	408	11	74975226	75062873	2.70922	0.00674	GTEx Adrenal Gland
SLC25A40	55972	7	87462883	87505530	2.70458	0.00684	GTEx Cerebellar Hemisphere
KCNH1	3756	1	210851656	211307457	-2.69719	0.00699	CMC DLPFC Splicing
CDK17	5128	12	96672039	96794338	2.69513	0.00704	PsychENCODE
WT1	7490	11	32409321	32457063	2.68683	0.007213	GTEx Frontal Cortex
ALDH7A1	501	5	125877533	125931110	2.67658	0.007438	PsychENCODE
ALDH3A1	218	17	19641297	19652256	2.67457	0.00748	PsychENCODE
CEP170	9859	1	243287730	243418650	2.67257	0.00753	GTEx Pituitary
L2HGDH	79944	14	50704284	50778947	2.66907	0.00761	CMC DLPFC Splicing
PVT1	5820	8	128806779	129113499	-2.665	0.007698	GTEx Thyroid
FUBP1	8880	1	78409740	78444794	2.66188	0.00777	GTEx Cerebellum
NTRK1	4914	1	156785432	156851642	2.65	0.00795	PsychENCODE
CDRT1	374286	17	15469591	15522826	2.65217	0.008	GTEx Cerebellar Hemisphere
PTPN3	5774	9	112137746	112260590	2.64713	0.00812	GTEx Thyroid
CH25H	9023	10	90965694	90967071	2.63942	0.0083	PsychENCODE
KRT5	3852	12	52908359	52914471	-2.6344	0.00843	PsychENCODE
RAB31	11031	18	9708162	9862548	-2.633	0.00848	YFS Blood
AFF4	27125	5	132211071	132299326	2.63139	0.0085	GTEx Thyroid
AGBL5	60509	2	27265232	27293339	2.63012	0.00854	GTEx Whole Blood
TMBIM4	51643	12	66517709	66563852	2.62745	0.0086	PsychENCODE
TBCC	6903	6	42712219	42714558	-2.6218	0.00875	YFS Blood
CIT	11113	12	120123594	120315095	-2.6152	0.008917	CMC DLPFC Splicing
C9orf116	138162	9	138387027	138393544	2.6102	0.00905	GTEx Putamen
RPL31	6160	2	101618690	101636155	2.59835	0.00937	CMC DLPFC Splicing
ZBTB7A	51341	19	4044362	4066943	-2.5963	0.00942	GTEx Adrenal Gland
PLEKHA5	54477	12	19282648	19529334	2.59597	0.00943	GTEx Whole Blood
KDM3A	55818	2	86667770	86719839	2.59387	0.00949	GTEx Thyroid
SVIL	6840	10	29746267	30025710	2.59276	0.00952	GTEx Adrenal Gland
ZMYND11	10771	10	180404	300577	-2.5923	0.00953	CMC DLPFC Splicing
DNAJC28	54943	21	34860237	34864023	2.59196	0.00954	CMC DLPFC
ZNF197	10168	3	44626380	44689963	-2.58656	0.009694	GTEx Thyroid
RHOF	54509	12	122231057	122240536	-2.586	0.00971	GTEx Cerebellum
ACTN4	81	19	39138310	39222223	2.58039	0.009869	GTEx Whole Blood
GPR171	29909	3	150915619	150920988	2.57	0.01002	GTEx Nucleus accumbens
HIVEP3	59269	1	41972036	42501596	-2.5646	0.01033	GTEx Cerebellum
ARHGAP15	55843	2	143848931	144525921	2.56276	0.010384	YFS Blood
EFNB3	1949	17	7608520	7614696	-2.55956	0.01048	GTEx Thyroid
MALL	7851	2	110841447	110874143	-2.55939	0.010486	PsychENCODE
GFI1	2672	1	92940319	92952433	-2.55902	0.010497	YFS Blood
RHOH	399	4	40192673	40248587	2.55842	0.01051	PsychENCODE
OGFOD1	55239	16	56485402	56513012	2.55696	0.0106	GTEx Whole Blood
PRB1	5542	12	11504757	11548500	-2.5545	0.01063	GTEx Caudate
DMXL2	23312	15	51739908	51915030	2.55278	0.010687	GTEx Pituitary
AMDHD2	51005	16	2570358	2581423	2.55013	0.01077	GTEx Thyroid
ZNF330	27309	4	142142041	142155851	2.54833	0.01082	GTEx Whole Blood
CCDC86	79080	11	60609544	60618238	2.5468	0.01087	GTEx Putamen
CRLF1	9244	19	18683418	18718551	-2.54653	0.01088	GTEx Cerebellum
ORC3	23595	6	88299839	88377169	2.54206	0.01102	GTEx Thyroid
ICAM1	3383	19	10381511	10396476	-2.54171	0.011031	GTEx Whole Blood
AP5S1	55317	20	3801178	3805949	-2.5392	0.01111	GTEx Hippocampus
PSMD9	5715	12	122326637	122355767	2.53747	0.011166	GTEx Thyroid
PDE3A	5139	12	20522179	20837315	-2.53675	0.01119	PsychENCODE
MTCH1	23787	6	36935917	36954074	2.53556	0.011227	GTEx Adrenal Gland
CFB	629	6	31913450	31919861	-2.53366	0.0113	GTEx Nucleus accumbens
ACACA	31	17	35441923	35766909	2.53203	0.01134	PsychENCODE
PMS1	5378	2	190648810	190742355	2.53043	0.01139	CMC DLPFC Splicing
CLIP1	6249	12	122755980	122891893	-2.5304	0.01139	NTR Blood
CHMP3	51652	2	86730554	86790602	-2.52985	0.01141	GTEx Cortex
BZRAP1	9256	17	56378592	56406152	2.52317	0.01163	GTEx Cerebellum
HSD17B6	8630	12	57145945	57181574	-2.52271	0.01165	PsychENCODE
NTHL1	4913	16	2089816	2097867	2.52	0.01185	PsychENCODE
GPR1	2825	2	207040040	207082771	-2.51617	0.01186	GTEx Thyroid
LLPH	84298	12	66516842	66524530	-2.507	0.01218	GTEx Pituitary
MFHAS1	9258	8	8640864	8751155	-2.50338	0.0123	YFS Blood
EIF5B	9669	2	99953816	100017789	2.50268	0.012326	PsychENCODE
EFCC1	79825	3	128720472	128759585	-2.50124	0.0124	GTEx Cerebellum
TCF7L1	83439	2	85360533	85537511	2.49858	0.01247	GTEx Cerebellar Hemisphere
AMD1	262	6	111195973	111216916	2.49481	0.012602	GTEx Thyroid
CPNE7	27132	16	89642176	89663654	-2.49	0.01261	PsychENCODE
HSPA1L	3305	6	31777396	31782842	2.48	0.01297	GTEx Cerebellum
RBCK1	10616	20	388142	411610	2.4796	0.013154	YFS Blood
TRPA1	8989	8	72932152	72987852	2.47904	0.01317	PsychENCODE
TOLLIP	54472	11	1295601	1330884	2.47716	0.013243	PsychENCODE
LITAF	9516	16	11641853	11730237	2.47426	0.01335	GTEx Thyroid
CAPRIN2	65981	12	30862486	30907885	2.47196	0.01344	GTEx Pituitary
SLC11A1	6556	2	219246752	219261617	-2.46737	0.013611	YFS Blood
NAV2	89797	11	19372271	20143144	-2.46712	0.01362	PsychENCODE
NUP62	23636	19	50410082	50432957	-2.45991	0.013897	GTEx Thyroid
RAD54B	25788	8	95384188	95487337	2.45861	0.01395	PsychENCODE
SIM2	6493	21	38071433	38122218	2.454	0.01413	GTEx Cerebellum
TEX15	56154	8	30689060	30748122	2.45347	0.01415	PsychENCODE
CHPF2	54480	7	150929574	150935905	2.45236	0.014192	CMC DLPFC Splicing
CNTRL	11064	9	123837141	123939888	-2.45215	0.0142	PsychENCODE
CENPE	1062	4	104026963	104119566	-2.451	0.01425	PsychENCODE
ZNF277	11179	7	111846642	111983989	-2.44603	0.014444	CMC DLPFC Splicing
ABI3BP	25890	3	100468000	100712359	2.44352	0.0145	GTEx Putamen
MAPK8IP3	23162	16	1756184	1820286	-2.44037	0.01467	GTEx Cerebellum
PNP	4860	14	20937113	20945253	2.43864	0.014742	GTEx Thyroid
MLXIP	22877	12	122516628	122631894	-2.4384	0.01475	PsychENCODE
AHCY	191	20	32868074	32899608	-2.4372	0.0148	PsychENCODE
LECT1	11061	13	53277399	53313947	-2.43785	0.0148	GTEx Thyroid
ANKS1A	23294	6	34857042	35059179	-2.43647	0.014831	PsychENCODE
AFAP1	60312	4	7760441	7874040	-2.43518	0.01488	GTEx Whole Blood
NIPAL3	57185	1	24742244	24799473	-2.43492	0.0149	CMC DLPFC Splicing
PNPLA6	10908	19	7599037	7626653	-2.43173	0.01503	CMC DLPFC Splicing
APC2	10297	19	1446300	1473199	2.43006	0.0151	GTEx Cerebellar Hemisphere
HMBOX1	79618	8	28747911	28922281	-2.4297	0.01511	YFS Blood
FASTKD5	60493	20	3127165	3140543	2.4294	0.01512	PsychENCODE
CCT6A	908	7	56119323	56131682	-2.42693	0.0152	PsychENCODE
GDF5	8200	20	34021145	34042568	-2.42486	0.015314	GTEx Pituitary
ZNF234	10780	19	44645710	44663156	-2.4241	0.01535	GTEx Adrenal Gland
RBFA	79863	18	77794358	77806397	2.4192	0.015554	GTEx Cerebellar Hemisphere
HAP1	9001	17	39873994	39890896	-2.41526	0.015724	GTEx Thyroid
PHACTR4	65979	1	28696114	28826881	-2.41403	0.0158	GTEx Cerebellar Hemisphere
ZNF292	23036	6	87865268	87973406	-2.413	0.01582	CMC DLPFC Splicing
KCNJ2	3759	17	68164814	68176189	2.41185	0.01587	PsychENCODE
CHAD	1101	17	48541857	48546327	2.41027	0.01594	GTEx Cerebellar Hemisphere
ARHGAP17	55114	16	24930706	25026987	-2.4074	0.01607	GTEx Pituitary
INA	9118	10	105036919	105050108	-2.40536	0.01616	CMC DLPFC
CELSR3	1951	3	48673902	48700348	-2.40464	0.016188	YFS Blood
PIK3R2	5296	19	18263928	18281350	-2.40308	0.01626	GTEx Cerebellum
HLCS	3141	21	38123189	38362536	2.40262	0.01628	GTEx Thyroid
PRDM5	11107	4	121615928	121844013	2.39918	0.01643	CMC DLPFC Splicing
MSH2	4436	2	47630108	47789450	2.39908	0.01644	GTEx Whole Blood
PDLIM5	10611	4	95373037	95589377	2.39869	0.01645	PsychENCODE
BCAS3	54828	17	58754814	59470199	2.398	0.01648	GTEx Cerebellum
PAFAH1B3	5050	19	42801185	42807698	2.39422	0.01666	PsychENCODE
EPN2	22905	17	19118928	19240028	-2.38916	0.016887	GTEx Thyroid
LTN1	26046	21	30300466	30365270	-2.38846	0.0169	GTEx Pituitary
CD28	940	2	204571198	204602557	-2.38736	0.01697	YFS Blood
MOCS1	4337	6	39867354	39902290	2.38606	0.01703	GTEx Adrenal Gland
INPP5B	3633	1	38326764	38412729	-2.38502	0.0171	GTEx Cerebellar Hemisphere
NLRP2	55655	19	55476651	55512510	2.38367	0.0171	CMC DLPFC
SH3YL1	26751	2	218135	264810	-2.38286	0.01718	CMC DLPFC Splicing
SOX12	6666	20	306207	310865	2.3694	0.01782	GTEx Hypothalamus
KIR2DL4	3805	19	55315066	55325972	-2.36391	0.018083	GTEx Whole Blood
MYOC	4653	1	171604557	171621823	2.36059	0.018246	GTEx Thyroid
NCK1	4690	3	136581050	136668665	-2.3537	0.018588	GTEx Hypothalamus
SEPHS1	22929	10	13359424	13390297	-2.3534	0.0186	GTEx Cerebellum
ITIH5	80760	10	7601232	7708961	-2.3544	0.0186	GTEx Pituitary
CKMT2	1160	5	80529104	80562216	2.35011	0.018768	PsychENCODE
TMED7	51014	5	114949205	114968689	-2.34658	0.018947	PsychENCODE
FOXN1	8456	17	26833261	26865914	-2.3442	0.019068	GTEx Thyroid
PRSS50	29122	3	46753605	46854064	-2.3439	0.0191	GTEx Cerebellar Hemisphere
RBM8A	9939	1	145507598	145513536	2.34	0.01921	PsychENCODE
TUBGCP4	27229	15	43661419	43699293	2.3399	0.019291	GTEx Hypothalamus
NFS1	9054	20	34255977	34287193	-2.3373	0.0194	GTEx Substantia nigra
MRAS	22808	3	138066489	138124377	2.3372	0.01943	CMC DLPFC Splicing
ALOX12	239	17	6899384	6914055	-2.33274	0.019662	GTEx Thyroid
C1orf123	54987	1	53679870	53686289	2.33104	0.01975	GTEx Cerebellum
GLI3	2737	7	42000548	42276658	2.32988	0.0198	GTEx Thyroid
E2F6	1876	2	11584500	11606303	2.32795	0.01991	CMC DLPFC Splicing
TEK	7010	9	27109139	27230173	2.32768	0.01993	GTEx Cerebellar Hemisphere
PALLD	23022	4	169418217	169849608	2.3268	0.01998	GTEx Thyroid
TRAT1	50852	3	108541545	108573852	-2.32582	0.020028	YFS Blood
SDHD	6392	11	111957547	111966525	-2.32377	0.0201	CMC DLPFC Splicing
CUL9	23113	6	43149921	43192325	-2.32203	0.020231	CMC DLPFC
NPR2	4882	9	35792151	35809400	-2.32195	0.02024	GTEx Adrenal Gland
IFIT2	3433	10	91061712	91069033	2.3203	0.02032	PsychENCODE
RARS2	57038	6	88224095	88299735	-2.31984	0.02035	CMC DLPFC Splicing
CNPPD1	27013	2	220036619	220042644	-2.31728	0.02049	GTEx Cerebellum
LRRC1	55227	6	53659295	53788919	2.315	0.020613	GTEx ACC
CHD9	80205	16	53088944	53361414	-2.31338	0.0207	CMC DLPFC Splicing
