# Supplementary material for: Transcriptome-wide association study of treatment-resistant depression and depression subtypes for drug repurposing
Source: Neuropsychopharmacology. 2021 Jun 22;46(10):1821–9. doi: 10.1038/s41386-021-01059-6 (PMC8357803; doi:10.1038/s41386-021-01059-6)
Supplement: Supplementary file 4 — Supplementary Table 4. [file 41386_2021_1059_MOESM4_ESM.xlsx]

## Sheet: anxious MDD Cmap results
Supplementary Table 4: results of Connectivity Map (Cmap) Query comparing signature expression profiles with the top 25, 50, 100, 150 and 250 genes (group) dysregulated in anxious major depressive disorder (MDD). Signatures with FDR p < 0.10 and negative connectivity score are reported. Note that FDR p values were calculated in each group of N top genes separately. QC pass=the signature passed qu…
Perturbagen	cell name	pert dose	pert itime	qc pass	MOA	target name	MOA category	norm CS	FDR p	signature id	group	significant in previous repurposing study PMID 32738352	notes	selected for follow-up analyses	qc signature available for follow-up analyses
cefixime	HCC515	10 uM	6 h	1	Bacterial cell wall synthesis inhibitor	unknown	antibacterial	-1.7104	0.0135425	CPC003_HCC515_6H:BRD-K71059170-001-02-5:10	top_25_genes	no		yes	yes
GW-3965	HT29	10 uM	6 h	0	LXR agonist|ABC transporter expression enhancer	NR1H2|NR1H3|ABCA1	amyloid metabolism, neuroinflammation reduction	-1.7319	4.4412e-16	CPC004_HT29_6H:BRD-K33818169-003-01-2:10	top_50_genes	no	see PMID 29654801; 29297151	yes	yes
isogedunin	HA1E	10 uM	24 h	1	HSP inhibitor	unknown	HSP modulation-stress response	-1.7658	2.22024e-16	CPC005_HA1E_24H:BRD-A52326238-001-02-3:10	top_25_genes	no		yes	yes
medetomidine	HT29	10 uM	24 h	1	Adrenergic receptor agonist	ADRA2A|ADRA2B|ADRA2C|ADRA1A|ADRA1B|ADRA1D	monoaminergic modulation	-1.7269	4.4412e-16	CPC005_HT29_24H:BRD-A66563878-003-01-8:10	top_50_genes	no		yes	yes
BRD-K76772814	A375	10 uM	6 h	1	unknown	unknown	unknown	-1.8006	2.22024e-16	CPC008_A375_6H:D21	top_25_genes	no		yes	yes
BRD-K76772814	A375	10 uM	6 h	1	unknown	unknown	unknown	-1.734	4.4412e-16	CPC008_A375_6H:D21	top_50_genes	no		yes	yes
BRD-K95858622	HEPG2	10 uM	6 h	1	unknown	unknown	unknown	-1.7068	0.0520475	CPC008_HEPG2_6H:BRD-K95858622-001-03-4:10	top_25_genes	no		yes	yes
cytochalasin-d	HA1E	10 uM	6 h	0	Tubulin inhibitor	ACTA1	cell cytoskeleton modulation	-1.7458	2.22024e-16	CPC013_HA1E_6H:BRD-K25504083-001-03-1:10	top_25_genes	no		yes	yes
BRD-K42687792	MCF7	10 uM	24 h	0	unknown	unknown	unknown	-1.8552	2.22024e-16	CPC013_MCF7_24H:BRD-K42687792-001-01-9:10	top_25_genes	no		yes	yes
L-161982	A549	10 uM	6 h	0	Prostanoid receptor antagonist	PTGER4	anti-inflammatory	-1.7138	4.4412e-16	CPC015_A549_6H:BRD-K39733634-001-01-8:10	top_25_genes	no		yes	yes
BRD-K97019106	A375	10 uM	6 h	0	Acetylcholine receptor agonist	unknown	acetylcholine modulation	-1.7932	2.22024e-16	CPC018_A375_6H:BRD-K97019106-005-01-1:10	top_25_genes	no		yes	yes
fenofibrate	ASC	10 uM	24 h	1	PPAR receptor agonist	PPARA|APOA1|CYP2C19|CYP2C8|MMP25	metabolism, inflammation modulation	-1.7108	0.0105099	CPC018_ASC_24H:BRD-K50388907-001-15-5:10	top_25_genes	yes		yes	yes
forskolin	HT29	10 uM	6 h	1	cAMP increase	unknown	metabolism	-1.7897	2.22024e-16	CPC018_HT29_6H:BRD-K77830450-001-02-4:10	top_100_genes	no		yes	yes
BRD-A15914070	NPC	10 uM	24 h	0	Carcinogen	unknown	unknown	-1.7354	4.4412e-16	CPC018_NPC_24H:BRD-A15914070-001-01-5:10	top_50_genes	no		no	yes
norgestrel	NPC	10 uM	24 h	0	progesteron receptor agonist	unknown	progesteron modulation	-1.7634	2.22024e-16	CPC018_NPC_24H:BRD-A50928468-001-03-7:10	top_100_genes	no		yes	yes
BRD-K10721194	VCAP	4 uM	24 h	1	unknown	unknown	unknown	-1.7063	4.4412e-16	DOS015_VCAP_24H:BRD-K10721194-001-01-8:5.02	top_50_genes	no		yes	yes
BRD-K03028122	VCAP	4 uM	24 h	1	unknown	unknown	unknown	-1.7161	4.4412e-16	DOS018_VCAP_24H:BRD-K03028122-001-01-4:5.03	top_50_genes	no		yes	yes
BRD-K81054062	VCAP	4 uM	24 h	1	unknown	unknown	unknown	-1.7505	2.22024e-16	DOS028_VCAP_24H:BRD-K81054062-001-01-7:5.02	top_25_genes	no		yes	yes
BRD-K13983359	A375	4 uM	24 h	0	unknown	unknown	unknown	-1.7417	2.22024e-16	DOS048_A375_24H:BRD-K13983359-001-01-2:5.09	top_25_genes	no		yes	yes
BRD-K04630954	A549	4 uM	24 h	0	unknown	unknown	unknown	-1.7116	0.00544753	DOS048_A549_24H:BRD-K04630954-001-01-9:5.06	top_25_genes	no		yes	yes
BRD-K69464603	HT29	4 uM	24 h	0	unknown	unknown	unknown	-1.7722	4.4412e-16	DOS051_HT29_24H:BRD-K69464603-001-01-0:4.96	top_50_genes	no		yes	yes
BRD-K31290842	MCF7	4 uM	24 h	0	unknown	unknown	unknown	-1.8775	2.22024e-16	DOS051_MCF7_24H:BRD-K31290842-001-01-5:5.01	top_25_genes	no		yes	yes
BRD-K85205404	A375	4 uM	24 h	0	unknown	unknown	unknown	-1.7185	4.4412e-16	DOS053_A375_24H:BRD-K85205404-001-01-8:5	top_50_genes	no		yes	yes
BRD-K25899698	MCF7	4 uM	24 h	0	unknown	unknown	unknown	-1.8657	2.22024e-16	DOS055_MCF7_24H:BRD-K25899698-001-01-6:5	top_25_genes	no		yes	no
BRD-K50131804	A375	4 uM	24 h	0	unknown	unknown	unknown	-1.6869	4.4412e-16	DOS056_A375_24H:BRD-K50131804-001-01-3:5	top_50_genes	no		yes	no
BRD-K85392418	MCF7	20 uM	24 h	1	unknown	unknown	unknown	-1.781	2.22024e-16	DOSVAL006_MCF7_24H:BRD-K85392418:20	top_25_genes	no		yes	yes
BRD-K85392418	MCF7	20 uM	24 h	1	unknown	unknown	unknown	-1.6983	4.4412e-16	DOSVAL006_MCF7_24H:BRD-K85392418:20	top_50_genes	no		yes	yes
BRD-K73224765	VCAP	10 uM	6 h	1	unknown	unknown	unknown	-1.8283	2.22024e-16	ERG012_VCAP_6H:BRD-K73224765-001-01-6:10.1249	top_25_genes	no		yes	yes
CGK-733	MCF7	10 uM	24 h	1	ATM kinase inhibitor|ATR kinase inhibitor	ATM|ATR	cell proliferation-survival-differentiation	-1.7768	2.22024e-16	LJP008_MCF7_24H:O13	top_25_genes	no		yes	yes
tanespimycin	P1A82	4 uM	24 h	1	HSP inhibitor	unknown	HSP modulation-stress response	-1.8242	4.4412e-16	MUC.CP007_P1A82_24H:G17	top_50_genes	no		yes	yes
BRD-K26011976	HA1E	10 uM	24 h	1	Topoisomerase inhibitor	TOP1|PTPN1	cell proliferation-survival-differentiation	-1.7545	2.22024e-16	REP.A001_HA1E_24H:D07	top_25_genes	no		yes	yes
tioconazole	HA1E	10 uM	24 h	0	Sterol demethylase inhibitor	CYP51A1	antifungal	-1.676	0.0441469	REP.A009_HA1E_24H:N01	top_50_genes	no		yes	yes
pinitol	HA1E	0,04 uM	24 h	0	Gamma secretase inhibitor	unknown	amyloid metabolism	-1.7173	4.4412e-16	REP.A022_HA1E_24H:E18	top_50_genes	no		yes	yes
simeprevir	HT29	10 uM	24 h	1	HCV inhibitor	CYP2C19|CYP2C8|SLCO1B3|CYP1A2|CYP3A4	antiviral	-1.8427	2.22024e-16	REP.A023_HT29_24H:D19	top_25_genes	no		yes	yes
spironolactone	MCF7	10 uM	24 h	0	Mineralocorticoid receptor antagonist	NR3C2|KCNA5|KCND3|SCNN1A|AR|CACNA1A|CACNA1B|CACNA1C|CACNA1D|CACNA1F|CACNA1G|CACNA1H|CACNA1I|CACNA1S|CACNA2D1|CACNA2D2|CACNA2D3|CACNB1|CACNB2|CACNB3|CACNB4|CACNG1|CYP11B2|NR3C1|PGR|SHBG	mineralocorticoid modulation	-1.7996	2.22024e-16	REP.A027_MCF7_24H:O07	top_25_genes	no		yes	yes
MLN-9708	HA1E	0,74 uM	24 h	0	Proteasome inhibitor	unknown	cell proliferation-survival-differentiation	-1.8259	4.4412e-16	REP.B018_HA1E_24H:N08	top_50_genes	no		yes	yes
agomelatine	A375	0,03 uM	24 h	0	Melatonin receptor agonist|Serotonin receptor antagonist	MTNR1A|HTR2C|MTNR1B|CYP1A2|CYP2C19|HTR2A|HTR2B	melatonin and monoamine modulation	-1.7274	2.22024e-16	REP.B021_A375_24H:L05	top_25_genes	no		no	yes
SNX-2112	HA1E	2,22 uM	24 h	1	HSP inhibitor	unknown	HSP modulation-stress response	-1.7033	4.4412e-16	REP.B022_HA1E_24H:I01	top_150_genes	no		yes	yes
MK-2206	HT29	0,25 uM	24 h	1	AKT inhibitor	AKT1|AKT2|AKT3	cell proliferation-survival-differentiation	-1.6644	0.00794511	REP.B023_HT29_24H:A21	top_250_genes	yes		yes	yes
azithromycin	HA1E	0,08 uM	24 h	1	Bacterial 50S ribosomal subunit inhibitor	MLNR	antibacterial	-1.7185	4.4412e-16	REP.B024_HA1E_24H:B22	top_50_genes	no		yes	yes
alisertib	JURKAT	2,22 uM	24 h	0	Aurora kinase inhibitor	AURKA	cell proliferation-survival-differentiation	-1.781	4.4412e-16	REP.B024_JURKAT_24H:F19	top_50_genes	no		no	yes
tioguanine	THP1	0,74 uM	24 h	0	Purine antagonist	unknown	cell proliferation-survival-differentiation	-1.8101	2.22024e-16	REP.B025_THP1_24H:J20	top_25_genes	no		no	yes
LY-2811376	HA1E	0,01 uM	24 h	0	Beta secretase inhibitor	BACE1	amyloid metabolism	-1.7583	4.4412e-16	REP.B027_HA1E_24H:F18	top_50_genes	no		yes	yes

## Sheet: weight gain MDD Cmap results
Supplementary Table 4: results of Connectivity Map (Cmap) Query comparing signature expression profiles with the top 25, 50, 100, 150 and 250 genes (group) dysregulated in major depressive disorder (MDD) with weight gain. Signatures with FDR p < 0.10 and negative connectivity score are reported. Note that FDR p values were calculated in each group of N top genes separately. QC pass=the signature …
Perturbagen	cell name	pert dose	pert time	qc pass	MOA	target name	MOA category	norm CS	FDR p	signature id	group	significant in prev repurposing study PMID 32738352	notes	selected for follow-up analyses	qc signature available for follow-up analyses
tyrphostin-1	HCT116	10 uM	6 h	1	EGFR inhibitor	unknown	cell proliferation-survival-differentiation	-1.5482	4.4412e-16	CPC006_HCT116_6H:BRD-K41996876-001-03-0:10	top_150_genes	no		yes	yes
myriocin	SW480	10 uM	6 h	0	Serine palmitoyltransferase inhibitor	unknown	metabolism	-1.7357	2.22024e-16	CPC006_SW480_6H:BRD-A76279427-001-01-9:10	top_100_genes	no	see PMID 22429392	yes	yes
myriocin	SW480	10 uM	6 h	0	Serine palmitoyltransferase inhibitor	unknown	metabolism	-1.7418	2.22024e-16	CPC006_SW480_6H:BRD-A76279427-001-01-9:10	top_150_genes	no		yes	yes
BRD-K74029109	A375	10 uM	24 h	1	unknown	unknown	unknown	-1.7342	2.22024e-16	CPC007_A375_24H:BRD-K74029109-001-05-4:10	top_100_genes	no		yes	yes
BRD-K83151319	HEPG2	10 uM	6 h	1	unknown	unknown	unknown	-1.7844	2.22024e-16	CPC008_HEPG2_6H:BRD-K83151319-001-03-6:10	top_100_genes	no		yes	yes
BRD-K50218580	HT29	10 uM	6 h	0	unknown	unknown	unknown	-1.5991	2.22024e-16	CPC008_HT29_6H:BRD-K50218580-001-01-8:10	top_150_genes	no		yes	yes
BRD-K55127335	HEPG2	10 uM	6 h	1	unknown	unknown	unknown	-1.5657	2.22024e-16	CPC009_HEPG2_6H:BRD-K55127335-001-05-5:10	top_150_genes	no		yes	yes
BRD-K76612204	VCAP	10 uM	6 h	1	unknown	unknown	unknown	-1.5577	2.22024e-16	CPC009_VCAP_6H:BRD-K76612204-001-01-8:10	top_150_genes	no		yes	yes
3-matida	MCF7	10 uM	24 h	0	Glutamate receptor antagonist	unknown	glutamatergic modulation	-1.5388	0.0685804	CPC018_MCF7_24H:BRD-A87125127-001-01-4:10	top_150_genes	no		yes	yes
BRD-K89246364	A549	6,66 uM	24 h	1	unknown	unknown	unknown	-1.5496	4.4412e-16	CRCGN005_A549_24H:BRD-K89246364:6.66667	top_150_genes	no		yes	yes
BRD-K88965984	A549	6,66 uM	24 h	1	unknown	unknown	unknown	-1.5721	2.22024e-16	CRCGN007_A549_24H:BRD-K88965984:6.66667	top_150_genes	no		yes	yes
BRD-K65049758	MCF7	4 uM	24 h	0	unknown	unknown	unknown	-1.5412	0.0204362	DOS051_MCF7_24H:BRD-K65049758-001-01-6:5.03	top_150_genes	no		yes	yes
BRD-K46989099	MCF7	4 uM	24 h	0	unknown	unknown	unknown	-1.5394	0.0566109	DOS053_MCF7_24H:BRD-K46989099-001-01-5:5.02	top_150_genes	no		yes	yes
BRD-K11577993	A375	4 uM	24 h	0	unknown	unknown	unknown	-1.574	2.22024e-16	DOS054_A375_24H:BRD-K11577993-001-01-6:5	top_150_genes	no		yes	no
BRD-K05645536	A549	4 uM	24 h	0	unknown	unknown	unknown	-1.7195	4.4412e-16	DOS060_A549_24H:BRD-K05645536-001-01-3:5	top_100_genes	no		yes	no
BRD-K60636255	NPC	10 uM	24 h	1	unknown	unknown	unknown	-1.667	2.22024e-16	DOSBIO001_NPC_24H:BRD-K60636255:10.0166	top_150_genes	no		yes	yes
BRD-K68190084	NPC	10 uM	24 h	1	unknown	unknown	unknown	-1.6974	0.0835218	DOSBIO001_NPC_24H:BRD-K68190084:10.0077	top_100_genes	no		yes	yes
troglitazone	HL60	10 uM	2 h	1	PPAR receptor agonist|Insulin sensitizer	PPARG|AKR1B1|CCL2|CYP3A4|INS|ACSL4|ESRRA|ESRRG|SERPINE1|SLC29A1|TRPM3	metabolism, inflammation modulation	-1.7116	0.0187888	GMB001_HL60_2H:BRD-A13084692:10	top_100_genes	yes		yes	yes
BRD-K59037718	HEPG2	10 uM	24 h	1	unknown	unknown	unknown	-1.5634	2.22024e-16	PBIOA018_HEPG2_24H:L07	top_150_genes	no		yes	yes
proguanil	HT29	0,125 uM	24 h	0	Dihydrofolate reductase inhibitor	CYP2C19|DHFR	cell proliferation-survival-differentiation	-1.5948	2.22024e-16	REP.A001_HT29_24H:G23	top_150_genes	no		no	yes
prazosin	YAPC	10 uM	24 h	1	Adrenergic receptor antagonist	ADRA1A|ADRA1B|ADRA1D|ADRA2A|ADRA2B|ADRA2C|CDK1|KCNH2|KCNH6|KCNH7	monoaminergic modulation	-1.6789	2.22024e-16	REP.A017_YAPC_24H:D19	top_150_genes	no	see PMID 24490030	yes	yes
baicalin	YAPC	0,125 uM	24 h	1	Beta glucuronidase inhibitor	GUSB|PREP	metabolism	-1.5527	4.4412e-16	REP.A025_YAPC_24H:E11	top_150_genes	no		yes	yes

## Sheet: TRD Cmap results
Supplementary Table 4: results of Connectivity Map (Cmap) Query comparing signature expression profiles with the top 25, 50, 100, 150 and 250 genes (group) dysregulated in treatment-resistant depression (TRD). Signatures with FDR p < 0.10 and negative connectivity score are reported. Note that FDR p values were calculated in each group of N top genes separately. QC pass=the signature passed quali…
Perturbagen	cell line	pert dose	pert time	qc pass	MOA	target name	MOA category	norm CS	signature id	group	FDR p	significant in prev repurposing study PMID 32738352	notes	selected for follow-up analyses	qc signature available for follow-up analyses
GSK-461364	K562	10 uM	4 h	0	PLK inhibitor	PLK1	cell proliferation-survival-differentiation	-1.7423	AICHI001_K562_4H:K01	top_50_genes	4.4412e-16	no		no	no
estriol	PC3	10 uM	24 h	1	Estrogen receptor agoniist	unknown	estrogen modulation	-1.6754	CPC002_PC3_24H:BRD-A84205515-001-02-5:10	top_100_genes	4.4412e-16	no		no	no
vincamine	HA1E	10 uM	24 h	1	Adrenergic receptor antagonist	CHRM1|CHRM2|CHRM3|CHRM4	monoaminergic modulation	-1.7399	CPC003_HA1E_24H:BRD-K40902647-001-03-7:10	top_50_genes	4.4412e-16	no	neuroprotective PMID 28216895	yes	yes
dibutyrylcyclic-gmp	VCAP	10 uM	24 h	1	CGMP analog	unknown	second messenger modulation	-1.7069	CPC003_VCAP_24H:BRD-A06726973-001-02-0:10	top_50_genes	4.4412e-16	no	involved in synaptic plasiticity PMID 19089345	yes	yes
deracoxib	HA1E	10 uM	24 h	1	Cyclooxygenase inhibitor	PTGS2	anti-inflammatory	-1.6195	CPC004_HA1E_24H:BRD-K68558722-001-03-2:10	top_100_genes	4.4412e-16	no		yes	yes
bergenin	A549	10 uM	6 h	1	Immunomodulatory effect	unknown	immunomodulatory	-1.6032	CPC005_A549_6H:BRD-A15034104-002-03-6:10	top_100_genes	0.0758927	no	neuroprotective, AD- and antiaxiety like effects PMID 32986615	yes	yes
dihydroptaeroxylin	HA1E	10 uM	6 h	1	unknown	unknown	unknown	-1.7993	CPC005_HA1E_6H:BRD-A91477472-001-02-2:10	top_50_genes	2.22024e-16	no		yes	yes
zebularine	HEPG2	12 uM	6 h	1	DNA Methylation Inhibitor	unknown	DNA methylation modulation	-1.8045	CPC006_HEPG2_6H:BRD-A01145011-001-01-4:11.1	top_100_genes	2.22024e-16	no	reverses the behavioral deficits induced by chronic stress PMID 23020296	yes	yes
zebularine	HEPG2	12 uM	6 h	1	DNA Methylation Inhibitor	unknown	DNA methylation modulation	-1.7962	CPC006_HEPG2_6H:BRD-A01145011-001-01-4:11.1	top_150_genes	2.22024e-16	no		yes	yes
mesoridazine	HEPG2	10 uM	6 h	1	Dopamine receptor antagonist	DRD2|HTR2A	monoaminergic modulation	-1.6758	CPC006_HEPG2_6H:BRD-A14395271-001-01-5:10	top_100_genes	4.4412e-16	no		no	no
LE-135	HT29	20 uM	24 h	1	Retinoid receptor agonist	RARB	retinoid receptor modulation	-1.6102	CPC006_HT29_24H:BRD-K06593056-001-02-2:20	top_100_genes	0.0380189	no	RARB is highly expressed in the striatum and nucleus accumbens where modulates dopamine neurotransmission PMID 17707566	yes	yes
BRD-K73143528	HA1E	10 uM	6 h	1	unknown	unknown	unknown	-1.6268	CPC007_HA1E_6H:BRD-K73143528-001-04-0:10	top_100_genes	4.4412e-16	no		yes	yes
BRD-A09719808	HT29	10 uM	24 h	1	unknown	unknown	unknown	-1.7871	CPC007_HT29_24H:BRD-A09719808-001-02-3:10	top_100_genes	2.22024e-16	no		yes	yes
BRD-K67678077	A549	10 uM	6 h	1	unknown	unknown	unknown	-1.6417	CPC008_A549_6H:BRD-K67678077-001-01-4:10	top_150_genes	4.4412e-16	no		yes	yes
BRD-K67742177	MCF7	10 uM	24 h	0	unknown	unknown	unknown	-1.7713	CPC009_MCF7_24H:BRD-K67742177-001-01-7:10	top_50_genes	2.22024e-16	no		yes	yes
stiripentol	HEPG2	10 uM	6 h	1	GABA receptor antagonist	ABAT|SCN1A|SCN3A|GABRA3	gabaergic modulation	-1.71	CPC010_HEPG2_6H:BRD-A72441487-001-04-0:10	top_50_genes	4.4412e-16	no	antiepileptic drug with neuroprotective effects PMID 26511438	yes	yes
stiripentol	HEPG2	10 uM	6 h	1	GABA receptor antagonist	ABAT|SCN1A|SCN3A|GABRA3	gabaergic modulation	-1.732	CPC010_HEPG2_6H:BRD-A72441487-001-04-0:10	top_100_genes	2.22024e-16	no		yes	yes
BRD-K59840856	HEPG2	10 uM	6 h	1	unknown	unknown	unknown	-1.6271	CPC010_HEPG2_6H:BRD-K59840856-001-04-1:10	top_150_genes	4.4412e-16	no		yes	yes
BRD-K92033419	HT29	10 uM	6 h	1	unknown	unknown	unknown	-1.7047	CPC010_HT29_6H:BRD-K92033419-001-06-7:10	top_50_genes	4.4412e-16	no		yes	yes
BRD-K92033419	HT29	10 uM	6 h	1	unknown	unknown	unknown	-1.6123	CPC010_HT29_6H:BRD-K92033419-001-06-7:10	top_100_genes	0.0258583	no		yes	yes
BRD-K19027210	PC3	10 uM	6 h	1	unknown	unknown	unknown	-1.6321	CPC010_PC3_6H:BRD-K19027210-001-04-5:10	top_100_genes	4.4412e-16	no		yes	yes
nifekalant	HT29	10 uM	6 h	1	Potassium channel antagonist	unknown	ion channel modulation	-1.7047	CPC011_HT29_6H:BRD-K32311154-003-07-3:10	top_100_genes	2.22024e-16	no		yes	yes
BRD-K09661167	PHH	10 uM	24 h	0	RAR-related orphan receptor gamma inhibitor | Bcl2-A1 Inhibitor | NOD1 inhibitor (PubChem)	unknown	retinoid receptor modulation	-1.8573	CPC012_PHH_24H:BRD-K09661167-001-06-1:10	top_50_genes	2.22024e-16	no	retionoid receptor gamma is involved in the regulation of depressive-like behaviours PMID 20620876	yes	yes
BRD-K09661167	PHH	10 uM	24 h	0	RAR-related orphan receptor gamma inhibitor | Bcl2-A1 Inhibitor | NOD1 inhibitor (PubChem)	unknown	retinoid receptor modulation	-1.6574	CPC012_PHH_24H:BRD-K09661167-001-06-1:10	top_150_genes	4.4412e-16	no		yes	yes
BRD-K44893543	PHH	10 uM	24 h	0	Activator of 5'UTR Stem-Loop Driven Alpha-Synuclein mRNA Translation (PubChem)	unknown	unknown	-1.7354	CPC012_PHH_24H:BRD-K44893543-001-01-3:10	top_50_genes	4.4412e-16	no		yes	yes
BRD-K99433267	HEPG2	10 uM	6 h	1	unknown	unknown	unknown	-1.6194	CPC013_HEPG2_6H:BRD-K99433267-001-01-6:10	top_100_genes	4.4412e-16	no		yes	yes
EMF-sumo1-12	ASC	10 uM	24 h	0	unknown	unknown	unknown	-1.6613	CPC014_ASC_24H:BRD-K02421873-001-05-4:10	top_150_genes	4.4412e-16	no		yes	yes
testosterone-propionate	ASC	10 uM	24 h	0	Androgen receptor agonist	AR	androgen modulation	-1.6854	CPC015_ASC_24H:BRD-A48720949-001-03-2:10	top_100_genes	2.22024e-16	yes		no	no
zardaverine	HEPG2	10 uM	6 h	1	Phosphodiesterase inhibitor	PDE4D|PDE3A|PDE4A|PDE4B|PDE4C	phosphodiesterase modulation	-1.6199	CPC016_HEPG2_6H:BRD-K37561857-001-06-4:10	top_100_genes	4.4412e-16	no		yes	yes
dantrolene	ASC	10 uM	24 h	1	Calcium channel blocker	RYR1|RYR3	ion channel modulation	-1.6177	CPC017_ASC_24H:BRD-K81272440-236-06-9:10	top_100_genes	4.4412e-16	no		yes	yes
UCL-2077	HEPG2	10 uM	6 h	1	Slow afterhyperpolarization channel blocker	unknown	ion channel modulation	-1.7587	CPC017_HEPG2_6H:BRD-K50325075-001-01-3:10	top_50_genes	2.22024e-16	no	regulates excitability of hippocampal cells PMID 16877678	yes	yes
JNJ-10191584	MCF7	10 uM	6 h	1	Histamine receptor antagonist	HRH4	histaminergic modulation	-1.7116	CPC017_MCF7_6H:BRD-K15086322-103-01-0:10	top_50_genes	4.4412e-16	no	modulation of microglia by H4 receptor PMID 27381299	yes	yes
mestranol	MCF7	10 uM	6 h	0	Estrogen receptor agoniist	unknown	estrogen modulation	-1.63	CPD003_MCF7_6H:BRD-K10481964-001-01-7:10	top_100_genes	4.4412e-16	no		no	no
isobutyl-nitrite	A549	20 uM	24 h	1	unknown	unknown	unknown	-1.8093	CRCGN006_A549_24H:BRD-K36722878:20	top_25_genes	0.085842	no	Nitrous acid	no	no
oxytetracycline	HEPG2	20 uM	24 h	0	antibiotic	unknown	unknown	-1.7204	CRCGN011_HEPG2_24H:BRD-A56621826:20	top_50_genes	4.4412e-16	no	tetracycline derivative	yes	yes
BRD-K95664364	VCAP	4 uM	6 h	1	unknown	unknown	unknown	-1.7793	DOS005_VCAP_6H:BRD-K95664364-001-01-2:4.79	top_50_genes	2.22024e-16	no		yes	yes
BRD-K87361616	VCAP	4 uM	6 h	0	unknown	unknown	unknown	-1.7237	DOS014_VCAP_6H:BRD-K87361616-001-01-1:5.05	top_50_genes	4.4412e-16	no		yes	yes
BRD-K53833823	VCAP	4 uM	24 h	1	unknown	unknown	unknown	-1.6064	DOS024_VCAP_24H:BRD-K53833823-001-01-8:5.02	top_100_genes	0.0591017	no		yes	yes
BRD-K09416407	VCAP	4 uM	24 h	1	unknown	unknown	unknown	-1.7389	DOS028_VCAP_24H:BRD-K09416407-001-01-1:4.98	top_50_genes	4.4412e-16	no		yes	yes
BRD-K01877724	MCF7	4 uM	24 h	0	unknown	unknown	unknown	-1.6852	DOS032_MCF7_24H:BRD-K01877724-001-01-8:5.12	top_50_genes	0.0660085	no		yes	yes
BRD-K92455228	HT29	4 uM	24 h	0	unknown	unknown	unknown	-1.6557	DOS046_HT29_24H:BRD-K92455228-001-01-4:5	top_100_genes	4.4412e-16	no		yes	yes
BRD-K87801302	HT29	4 uM	24 h	0	unknown	unknown	unknown	-1.7091	DOS054_HT29_24H:BRD-K87801302-001-01-5:5	top_50_genes	4.4412e-16	no		yes	yes
BRD-K26522558	MCF7	4 uM	24 h	0	unknown	unknown	unknown	-1.8814	DOS057_MCF7_24H:BRD-K26522558-001-01-2:5	top_25_genes	2.22024e-16	no		yes	yes
BRD-K90205161	HT29	4 uM	24 h	0	unknown	unknown	unknown	-1.691	DOS059_HT29_24H:BRD-K90205161-001-01-4:5	top_150_genes	2.22024e-16	no		yes	yes
BRD-K48583488	HT29	4 uM	24 h	0	unknown	unknown	unknown	-1.6483	DOS060_HT29_24H:BRD-K48583488-001-01-3:5	top_100_genes	4.4412e-16	no		yes	yes
BRD-K70900504	A549	10 uM	24 h	0	unknown	unknown	unknown	-1.824	DOSBIO001_A549_24H:BRD-K70900504:10.0464	top_25_genes	0.014312	no		yes	yes
BRD-K25164076	NPC	10 uM	24 h	1	unknown	unknown	unknown	-1.7161	DOSBIO001_NPC_24H:BRD-K25164076:10.1053	top_50_genes	4.4412e-16	no		yes	yes
BRD-K39284479	PC3	10 uM	24 h	1	unknown	unknown	unknown	-1.6214	DOSBIO001_PC3_24H:BRD-K39284479:10.0519	top_100_genes	4.4412e-16	no		yes	yes
BRD-K01877724	A549	10 uM	24 h	1	unknown	unknown	unknown	-1.6399	DOSBIO002_A549_24H:BRD-K01877724:10.2487	top_100_genes	4.4412e-16	no		yes	yes
BRD-K03013810	A549	10 uM	24 h	1	unknown	unknown	unknown	-1.6418	DOSBIO002_A549_24H:BRD-K03013810:10.0295	top_100_genes	4.4412e-16	no		yes	yes
BRD-K28649955	MCF7	10 uM	24 h	1	unknown	unknown	unknown	-1.6986	DOSBIO002_MCF7_24H:BRD-K28649955:10.2581	top_50_genes	4.4412e-16	no		yes	yes
BRD-K48527688	MCF7	10 uM	24 h	1	unknown	unknown	unknown	-1.6319	DOSBIO002_MCF7_24H:BRD-K48527688:10.0287	top_150_genes	4.4412e-16	no		yes	yes
SA-1919875	A375	4 uM	24 h	1	unknown	unknown	unknown	-1.733	DOSVAL001_A375_24H:BRD-K11432829:5.04204	top_50_genes	4.4412e-16	no		yes	yes
BRD-K10211010	A375	20 uM	24 h	1	unknown	unknown	unknown	-1.6336	DOSVAL003_A375_24H:BRD-K10211010:20	top_100_genes	4.4412e-16	no		yes	yes
BRD-K10211010	A375	20 uM	24 h	1	unknown	unknown	unknown	-1.6326	DOSVAL003_A375_24H:BRD-K10211010:20	top_150_genes	4.4412e-16	no		yes	yes
BRD-K74043769	A375	10 uM	24 h	1	unknown	unknown	unknown	-1.668	DOSVAL006_A375_24H:BRD-K74043769:10	top_100_genes	4.4412e-16	no		yes	yes
BRD-K74566474	PC3	10 uM	24 h	1	unknown	unknown	unknown	-1.637	ERG014_PC3_24H:BRD-K74566474-001-01-1:9.93599	top_100_genes	4.4412e-16	no		yes	yes
zamifenacin	PC3	3.33 uM	24 h	1	Acetylcholine receptor antagonist	CHRM3	acetylcholine modulation	-1.6261	ERG021_PC3_24H:BRD-K80451230:3.33	top_100_genes	4.4412e-16	no	also binds to M5 (PMID 9205824)	yes	yes
WZ-3105	BT20	2.22 uM	6 h	1	unknown	unknown	unknown	-1.6726	LJP001_BT20_6H:BRD-K92571446-001-01-4:2	top_100_genes	4.4412e-16	no		yes	yes
mitoxantrone	MCF10A	0.04 uM	24 h	1	Topoisomerase inhibitor	TOP2A|PIM1	cell proliferation-survival-differentiation	-1.6881	LJP006_MCF10A_24H:C24	top_50_genes	0.0391381	yes	has cytotoxic and immunosuppressive effects on microglia and improves multiple sclerosis PMID 21517718	no	no
BRD-K47247219	U2OS	10 uM	6 h	0	unknown	unknown	unknown	-1.8291	PAC022_U2OS_6H:BRD-K47247219-001-01-2:10.0603	top_25_genes	0.00212031	no		yes	yes
BRD-K97731768	U2OS	10 uM	6 h	1	unknown	unknown	unknown	-1.7191	PAC025_U2OS_6H:BRD-K97731768-001-01-9:10.0424	top_50_genes	4.4412e-16	no		yes	yes
BRD-K39815998	U2OS	10 uM	6 h	1	unknown	unknown	unknown	-1.8253	PAC068_U2OS_6H:BRD-K39815998-001-06-2:10	top_25_genes	0.0110027	no		yes	yes
BRD-K46476470	HEPG2	10 uM	24 h	1	unknown	unknown	unknown	-1.6083	PBIOA021_HEPG2_24H:H19	top_100_genes	0.049488	no		yes	yes
MW-SHH-250	PC3	10 uM	6 h	1	unknown	unknown	unknown	-1.6503	PCLB001_PC3_6H:K11	top_100_genes	4.4412e-16	no		yes	yes
BRD-K89097220	HT29	3.33 uM	24 h	0	PDE3 inhibitor (PubChem)	unknown	phosphodiesterase modulation	-1.7274	PCLB002_HT29_24H:BRD-K89097220:3.33	top_100_genes	2.22024e-16	no	PDE3A inhibitor; PDE3 inhibition has AD effects PMID 26729948	yes	yes
folic-acid	MCF7	3.33 uM	24 h	0	Folate receptor ligand	FOLR2|FOLR3|SLC19A1|SLC46A1	cell proliferation-survival-differentiation	-1.7013	REP.A002_MCF7_24H:O20	top_50_genes	4.4412e-16	yes		yes	yes
folic-acid	MCF7	3.33 uM	24 h	0	Folate receptor ligand	FOLR2|FOLR3|SLC19A1|SLC46A1	cell proliferation-survival-differentiation	-1.6351	REP.A002_MCF7_24H:O20	top_100_genes	4.4412e-16	yes		yes	yes
clofarabine	HT29	1.11 uM	24 h	0	Ribonucleoside reductase inhibitor	RRM1|POLA1|RRM2|SLC22A8|POLD1|POLE|RRM2B	cell proliferation-survival-differentiation	-1.7202	REP.A003_HT29_24H:I21	top_100_genes	2.22024e-16	no		no	no
clofarabine	HT29	1.11 uM	24 h	0	Ribonucleoside reductase inhibitor	RRM1|POLA1|RRM2|SLC22A8|POLD1|POLE|RRM2B	cell proliferation-survival-differentiation	-1.6264	REP.A003_HT29_24H:I21	top_150_genes	4.4412e-16	no		no	no
gimeracil	YAPC	0.37 uM	24 h	0	Dihydropyrimidine dehydrogenase inhibitor	DPYD	cell proliferation-survival-differentiation	-1.6106	REP.A003_YAPC_24H:N16	top_100_genes	0.0356615	no		no	no
TAS-103	PC3	0.37 uM	24 h	1	Topoisomerase inhibitor	TOP1|TOP2A	cell proliferation-survival-differentiation	-1.9233	REP.A005_PC3_24H:G22	top_100_genes	2.22024e-16	no		no	no
TAS-103	PC3	0.37 uM	24 h	1	Topoisomerase inhibitor	TOP1|TOP2A	cell proliferation-survival-differentiation	-1.7668	REP.A005_PC3_24H:G22	top_150_genes	2.22024e-16	no		no	no
medetomidine	HELA	10 uM	24 h	1	Adrenergic receptor agonist	ADRA2A|ADRA2B|ADRA2C|ADRA1A|ADRA1B|ADRA1D	monoaminergic modulation	-1.6549	REP.A006_HELA_24H:I07	top_150_genes	4.4412e-16	no		yes	yes
trifluoperazine	HELA	10 uM	24 h	1	Dopamine receptor antagonist	DRD2|ABCG2|CAMK2A|SCN4A|SCN9A|ADRA1A|CALM1|CALY|DRD4|HRH1|HTR2A|HTR2C|S100A4|TNNC1	monoaminergic modulation	-1.6878	REP.A007_HELA_24H:M07	top_100_genes	2.22024e-16	no		no	no
fidaxomicin	HELA	10 uM	24 h	1	bacterial RNA polymerase inhibitor	unknown	antibacterial	-1.6882	REP.A014_HELA_24H:D13	top_50_genes	0.0385301	no	antibiotic	yes	yes
clenbuterol	HELA	10 uM	24 h	1	Adrenergic receptor agonist	ADRB2|ADRB1|ADRB3|NGF|TNF	monoaminergic modulation	-1.607	REP.A024_HELA_24H:H01	top_100_genes	0.0560015	yes	AD-like effects PMID 12898120	yes	yes
gemcitabine	HT29	2.22 uM	24 h	1	Ribonucleoside reductase inhibitor	RRM1|CMPK1|RRM2|TYMS	cell proliferation-survival-differentiation	-1.7758	REP.B010_HT29_24H:N13	top_100_genes	2.22024e-16	yes		no	no
gemcitabine	HT29	2.22 uM	24 h	1	Ribonucleoside reductase inhibitor	RRM1|CMPK1|RRM2|TYMS	cell proliferation-survival-differentiation	-1.6343	REP.B010_HT29_24H:N13	top_150_genes	4.4412e-16	yes		no	no
nepafenac	MDAMB231	0.01 uM	24 h	0	Cyclooxygenase inhibitor	PTGS2|PTGS1	anti-inflammatory	-1.7392	REP.B011_MDAMB231_24H:A24	top_50_genes	4.4412e-16	no		yes	yes
rilpivirine	MDAMB231	0.74 uM	24 h	0	Non-nucleoside reverse transcriptase inhibitor	CYP2C19|CYP3A5|NR1I2|SCN10A	cell proliferation-survival-differentiation	-1.7395	REP.B011_MDAMB231_24H:H20	top_50_genes	4.4412e-16	no		yes	yes
aprepitant	MCF7	0.03 uM	24 h	1	Tachykinin antagonist	TACR1|CYP2C19	neuropeptide signaling	-1.6345	REP.B018_MCF7_24H:K05	top_150_genes	4.4412e-16	no	tested in depression ubt no efficacy, possible insufficient dose PMID 28753469	yes	yes
cefozopran	THP1	0.01 uM	24 h	0	Bacterial cell wall synthesis inhibitor	unknown	antibacterial	-1.8248	REP.B020_THP1_24H:L24	top_50_genes	2.22024e-16	no	cephalosporin; has also activity as GABA(A)-R inhibitor (PMID 12871648)	yes	yes
cefozopran	THP1	0.01 uM	24 h	0	Bacterial cell wall synthesis inhibitor	unknown	antibacterial	-1.7769	REP.B020_THP1_24H:L24	top_100_genes	2.22024e-16	no		yes	yes
cefozopran	THP1	0.01 uM	24 h	0	Bacterial cell wall synthesis inhibitor	unknown	antibacterial	-1.6932	REP.B020_THP1_24H:L24	top_150_genes	2.22024e-16	no		yes	yes
estramustine	MDAMB231	0.74 uM	24 h	0	DNA inhibitor	ESR1|ESR2|MAP1A|MAP2	cell proliferation-survival-differentiation	-1.7037	REP.B022_MDAMB231_24H:H08	top_50_genes	4.4412e-16	no	used for prostate cancer, inhibits microtubule dynamics leading to anaphase arrest	no	no
floxuridine	HUVEC	2.22 uM	24 h	0	DNA synthesis inhibitor	TYMS	cell proliferation-survival-differentiation	-1.7214	REP.B023_HUVEC.A_24H:P13	top_50_genes	4.4412e-16	yes		no	no
clenbuterol	YAPC	0.03 uM	24 h	0	Adrenergic receptor agonist	ADRB2|ADRB1|ADRB3|NGF|TNF	monoaminergic modulation	-1.7199	REP.B024_YAPC_24H:H05	top_100_genes	2.22024e-16	yes		yes	yes
DAC-3	NPC	4 uM		0	unknown	unknown	unknown	-1.6912	TSAI002_NPC-2_XH:DAC-3:5	top_50_genes	0.0185353	no		yes	yes
